# Supplementary material for: The CIP2A-TOPBP1 axis facilitates mitotic DNA repair via MiDAS and MMEJ
Source: Nat Commun. 2025 Nov 27;16:10623. doi: 10.1038/s41467-025-65594-2 (PMC12661054; doi:10.1038/s41467-025-65594-2)
Supplement: Supplementary file 4 — Source Data [file 41467_2025_65594_MOESM4_ESM.zip]

Archive with 44 entries (43 files):
- Source data/
- __MACOSX/._Source data
- Source data/Figure S15.xlsx
- __MACOSX/Source data/._Figure S15.xlsx
- Source data/Figure S7.xlsx
- __MACOSX/Source data/._Figure S7.xlsx
- Source data/Figure S6.xlsx
- __MACOSX/Source data/._Figure S6.xlsx
- Source data/.DS_Store
- __MACOSX/Source data/._.DS_Store
- Source data/Figure S14.xlsx
- __MACOSX/Source data/._Figure S14.xlsx
- Source data/Uncropped western blot images source data file.pdf
- __MACOSX/Source data/._Uncropped western blot images source data file.pdf
- Source data/Figure 1.xlsx
- __MACOSX/Source data/._Figure 1.xlsx
- Source data/Figure S13.xlsx
- __MACOSX/Source data/._Figure S13.xlsx
- Source data/Figure S1.xlsx
- __MACOSX/Source data/._Figure S1.xlsx
- Source data/Figure 6.xlsx
- __MACOSX/Source data/._Figure 6.xlsx
- Source data/Figure 7.xlsx
- __MACOSX/Source data/._Figure 7.xlsx
- Source data/Figure S3.xlsx
- __MACOSX/Source data/._Figure S3.xlsx
- Source data/Figure S11.xlsx
- __MACOSX/Source data/._Figure S11.xlsx
- Source data/Figure 5.xlsx
- __MACOSX/Source data/._Figure 5.xlsx
- Source data/Figure S2.xlsx
- __MACOSX/Source data/._Figure S2.xlsx
- Source data/Figure S9.xlsx
- __MACOSX/Source data/._Figure S9.xlsx
- Source data/Figure 2.xlsx
- __MACOSX/Source data/._Figure 2.xlsx
- Source data/Figure S5.xlsx
- __MACOSX/Source data/._Figure S5.xlsx
- Source data/Figure S4.xlsx
- __MACOSX/Source data/._Figure S4.xlsx
- Source data/Figure 3.xlsx
- __MACOSX/Source data/._Figure 3.xlsx
- Source data/Figure S8.xlsx
- __MACOSX/Source data/._Figure S8.xlsx
