# Supplementary material for: The CIP2A-TOPBP1 axis facilitates mitotic DNA repair via MiDAS and MMEJ
Source: Nat Commun. 2025 Nov 27;16:10623. doi: 10.1038/s41467-025-65594-2 (PMC12661054; doi:10.1038/s41467-025-65594-2)
Supplement: Supplementary file 4 — Source Data [file 41467_2025_65594_MOESM4_ESM.zip › Source data/Figure S15.xlsx]

## Sheet: S15B
	WT siCTRL DMSO				T1260A siCTRL DMSO				T1260A siBRCA1 DMSO				T1260A siBRCA2 DMSO				T1260A siCTRL Pol θ				T1260A siBRCA1 Pol θ				T1260A siBRCA2 Pol θ
	n1		n2		n1		n2		n1		n2		n1		n2		n1		n2		n1		n2		n1		n2
Time(hrs)	A	B	A	B	A	B	A	B	A	B	A	B	A	B	A	B	A	B	A	B	A	B	A	B	A	B	A	B
0	100	100	100	100	100	100	100	100	100	100	100	100	100	100	100	100	100	100	100	100	100	100	100	100	100	100	100	100
6	125.149	122.171	121.13	131.073	130.889	128.042	124.539	133.145	125.001	116.971	112.637	119.528	135.856	129.46	125.568	124.738	121.946	132.976	124.17	126.794	121.687	117.609	106.696	101.744	127.391	125.728	105.706	121.701
12	145.506	140.833	146.19	159.79	157.543	140.058	146.09	146.95	143.37	135.514	133.465	130.828	165.172	154.948	147.292	142.921	138.968	149.24	144.61	149.564	144.668	139.227	121.236	113.191	146.211	155.061	115.788	146.785
18	163.277	165.282	169.01	178.25	175.094	152.623	161.062	158.312	169.363	159.974	150.799	146.064	194.003	180.621	174.307	145.899	154.095	165.568	154.942	161.569	163.043	161.441	133.13	125.523	169.128	173.128	128.211	169.727
24	191.375	185.482	191.072	199.973	192.639	180.381	181.406	185.485	192.901	183.98	179.267	179.015	232.065	203.784	204.695	172.988	171.91	182.132	180.769	177.086	198.086	185.681	155.456	141.122	204.492	202.694	149.597	194.552
30	226.2	218.417	228.904	231.316	231.75	210.671	205.14	216.312	223.984	214.448	220.99	215.342	277.082	251.777	243.583	208.101	194.338	196.401	208.575	192.395	240.469	205.004	180.552	164.259	239.878	227.946	168.981	221.997
36	274.235	277.497	280.703	280.671	267.603	245.929	246.943	246.315	274.374	249.004	257.718	241.733	327.619	299.706	301.308	243.421	233.228	246.387	220.38	216.06	288.957	215.823	209.57	174.588	294.944	268.43	196.459	255.69
42	327.035	322.301	327.892	322.776	322.548	299.918	299.288	288.326	314.269	298.64	302.379	289.45	369.554	332.335	342.372	267.436	264.886	263.625	252.841	260.596	330.501	235.521	215.661	200.845	319.964	298.903	216.505	286.046
48	383.221	366.357	371.879	354.689	366.884	335.007	326.472	316.011	362.097	331.378	346.084	331.103	390.272	379.8	372.416	305.507	300.023	291.458	299.436	283.637	375.541	255.656	236.347	225.836	327.157	305.927	239.845	303.09
54	432.371	438.855	454.822	409.61	414.493	359.409	348.002	355.277	375.55	378.084	397.995	379.06	433.052	412.521	423.82	320.096	322.168	329.011	327.743	317.613	393.245	278.289	241.825	232.054	349.206	320.133	269.633	290.336
60	522.462	514.983	532.89	498.384	455.955	403.229	369.216	389.604	440.739	426.712	449.901	415.996	466.634	433.707	455.92	345.437	327.46	346.796	321.252	319.65	436.45	288.793	274.934	261.487	364.314	324.443	289.818	287.906
66	591.51	594.424	591.344	581.706	520.832	482.715	448.602	461.557	489.802	465.287	501.072	475.271	486.242	453.103	477.934	379.818	357.333	363.771	301.458	318.301	484.226	288.728	289.064	276.076	357.835	334.024	310.731	293.828
72	669.642	695.315	672.793	677.669	563.378	519.509	500.684	515.309	532.596	504.286	553.576	514.867	506.301	472.37	456.523	394.613	375.796	405.938	322.399	345.472	518.633	310.773	291.544	273.361	344.462	330.608	323.674	295.824
78	783.367	772.407	799.828	773.1	624.609	572.299	520.526	571.682	558.786	523.052	613.578	553.81	488.202	449.507	482.715	402.586	418.086	458.737	355.864	377.734	548.283	298.889	318.386	287.786	357.038	310.263	331.387	293
84	836.896	894.936	825.223	864.597	636.072	621.821	586.609	640.626	578.465	535.155	630.453	599.04	525.55	461.134	498.757	401.181	422.216	471.116	395.205	386.13	574.529	293.683	317.334	310.193	366.139	283.099	346.193	278.023
90	955.134	927.617	967.608	993.534	720.168	651.176	596.748	654.263	607.907	571.434	680.908	610.872	509.45	437.09	484.526	411.193	428.165	464.787	404.604	375.875	595.923	283.587	314.354	325.432	360.938	273.622	373.04	263.011
96	1042.21	946.617	1014.36	1078.89	762.254	700.125	619.125	690.075	617.15	593.524	686.088	642.185	484.834	452.321	498.045	423.175	443.107	468.784	398.88	355.786	603.791	272.877	309.377	321.979	340.075	276.667	363.585	242.146
102	1115.16	995.784	1102.37	1101.73	781.9	764.504	669.98	707.648	615.085	585.431	712.038	676.462	474.626	419.124	500.966	412.625	460.208	490.069	378.489	382.095	568.325	269.98	303.161	307.862	329.266	264.739	373.937	250.078
108	1150.19	1031.28	1171.71	1084.9	862.457	790.44	711.204	737.93	593.751	572.249	736.551	671.913	453.645	432.16	500.199	419.164	456.423	470.227	367.495	350.66	580.332	250.65	293.019	315.806	324.661	243.721	384.692	234.087
114	1190.67	1039.2	1239.84	1204.82	861.194	768.039	712.14	698.913	577.775	526.356	721.219	681.248	440.692	416.411	486.533	367.702	443.416	429.221	341.977	340.393	560.777	231.671	287.441	284.671	321.404	237.186	377.937	220.173

## Sheet: S15E
	EV			SLX4 T1260 fragment
Time (hrs)	n1	n2		n1	n2
0	100	100		100	100
12	110.169	118.964		119.725	100.898
24	139.374	134.918		134.637	117.309
36	161.721	170.011		157.553	129.6
48	209.838	201.228		229.917	156.655
60	277.889	281.998		263.309	191.206
72	346.987	395.951		349.419	237.036
84	445.748	494.693		432.966	324.776
96	611.225	699.625		674.942	387.016
108	861.371	889.133		705.441	420.523
120	1217.98	1310.57		964.133	596.567
132	1714.5	1963.48		1229.74	783.703
144	2820.28	3010.03		1670.03	1051.4

## Sheet: S15F
	EV			SLX4 T1260 fragment
Time (hrs)	n1	n2		n1	n 2
0	100	100		100	100
12	128.235	135.287		136.37	116.946
24	189.271	198.276		144.953	145.144
36	247.3	268.817		174.271	154.287
48	330.588	335.36		193.04	208.742
60	398.33	422.642		194.971	256.947
72	469.826	445.29		221.286	230.739
84	571.876	441.546		230.125	199.135
96	511.045	453.165		231.258	262.54
108	553.336	433.354		224.793	257.032
120	623.045	501.985		223.982	237.891
132	643.741	491.785		283.218	207.083
144	686.068	551.094		256.641	191.923
