# Supplementary material for: The CIP2A-TOPBP1 axis facilitates mitotic DNA repair via MiDAS and MMEJ
Source: Nat Commun. 2025 Nov 27;16:10623. doi: 10.1038/s41467-025-65594-2 (PMC12661054; doi:10.1038/s41467-025-65594-2)
Supplement: Supplementary file 4 — Source Data [file 41467_2025_65594_MOESM4_ESM.zip › Source data/Figure S7.xlsx]

## Sheet: S7B
Concentration	TOPBP1 BRCTs 012 WT			TOPBP1 BRCTs 012 K155E			TOPBP1 BRCTs 012 K250E			TOPBP1 BRCTs 012 K155E K250E			TOPBP1 BRCTs 45 WT			TOPBP1 BRCTs 78
40	140.4	138.6	140		135	132.5	139.5	133.5	138.1	125.5	129.9	132.1	110.3	106.9	104.9	108.9	111.9	109.5
20	127.5	130.6	129.9	114.5	116.6	117.9	120.1	118.7	119.8	113.4	115.6	114.4	101.2	103.6	103.2	106.2	107.9	108.5
10	121.1	121.8	122.1	104.8	106.7	108	110.2	109.8	109.8	106.2	108.9	108.3	101	102.4	100.9	103.7	104.3	106.8
5	113.4	113.8	113.7	100.9	102.1	102.1	105.6	103.2	105.3	103.4	102.2	103.9	99.7	103.1	102.2	102.3	103.6	107.8
2.5	108.2	107.9	108.4	98.2	100.5	99.6	101.6	101.1	102.1	101	100.8	102	99.3	102.3	101.3	103.2	103.5	104.3
1.25	104.1	104.7	104.1	100.6	97.2	97.4	99.9	98.9	100.5	99.5	99.1	103	100	101.3	100	101.8	102.4	103.2
0.625	101.7	102.6	103.1	94	95.6	96.5	97.8	98.1	101	99.6	100.2	100.2	101	99.5	100	102.2	102.4	103.9
0.3125	99.6	101	102	98	97.6	98.2	98	99.2	99.2	98.6	97.1	100	101.3	101.3	101.8	100.7	101.6	103.2
0.15625	99.6	101.1	101.1	96.4	95.4	97.3	97.6	97.5	97.4	99	99.3	99.9	101.2	101.2	100.4	101.1	101.6	102.1
0.078125	99.6	98.5	100.3	97.7	97.5	96.1	96.5	96.6	98.1	98.4	99.7	101.7	100.7	100.6	99.3	101.1	101.2	101.8
0.039063	100.4	99.4	99.8	97.8	97	96.3	97.3	96.7	97.5	97.4	98.7	98.5	99.6	100.3	99.4	101.3	101.8	102.1
	98.9	99	98.8	97	96.3	97	96.6	97.3	95.9	97.8	97.8	98.7	99.3	101	100.4	100.4	100	101
