# Supplementary material for: The CIP2A-TOPBP1 axis facilitates mitotic DNA repair via MiDAS and MMEJ
Source: Nat Commun. 2025 Nov 27;16:10623. doi: 10.1038/s41467-025-65594-2 (PMC12661054; doi:10.1038/s41467-025-65594-2)
Supplement: Supplementary file 4 — Source Data [file 41467_2025_65594_MOESM4_ESM.zip › Source data/Figure S6.xlsx]

## Sheet: S6C
Individual values	siCTRL	siTOPBP1		Medians	siCTRL	siTOPBP1
n1	0	0		n1	4	0
	20	0		n2	4	0
	1	0		N3	3	0
	2	7
	1	3
	5	0
	1	2
	4	0
	4	0
	7	2
	13	0
	5	0
	7	0
	0	0
	1	0
	24	1
	12	1
	4	0
	3	11
	11
	11	0
	4	7
	1	2
	3	11
	1	0
	0	0
	1	0
	2	0
	4	0
	3	0
	11	0
	1	0
	6	0
	6	0
	1	0
	9	0
	11	0
	9	0
	24
	3
	0
	11
	11
	5
	16
	11
	3
	42	0
	25	0
	4	0
	9	5
	1	0
	1	0
	2	0
	0	0
	0	0
	0	1
	2	0
	1	4
	1	1
	1
	3
	9
	5
	6
	3
	8
	4
	1
	8
	9
	6
N2
N3

## Sheet: S6E
Individual values	siCTRL	siSLX4		Medians	siCTRL	siSLX4
n1	11	25		n1	13	21.5
	8	16		n2	16	15
	9	19		N3
	30	13
	18	19
	10	25
	33	17
	20	20
	9	27
	24	36
	12	17
	25	56
	22	24
	14	11
	12	54
	13	15
	4	40
	12	45
	10	28
	13	15
	16	23
	19	13
	38	20
	12	19
	24	40
		26
	7	10
	8	25
	23	23
	4	14
	22	26
	24	13
	6	22
	16	14
	9	31
	38	9
	10	8
	11	19
	17	15
	8	28
	32	25
	27	16
	17	15
	16	13
	12	15
	14	3
	23	14
	12	48
	15	8
	37	20
	26	35
N2
N3

## Sheet: S6G
Individual values	no IAA	IAA		Medians	no IAA	IAA
n1	6	0		n1	8	0
	9	0		n2	8	0
	2	0		N3	8	0
	2	5
	6	0
	4	0
	4	0
	3	0
	8	0
	2	0
	8	0
	6	19
	6	12
	9	6
	11	0
	10	0
	11	0
	13	2
	5	3
	3	0
	43	0
	14	14
	8	0
	11	0
	10	2
	15	1
		16
n2	9	0
	5	0
	19	0
	7	0
	4	0
	2	0
	10	0
	7	0
	8	15
	11	0
	0	6
	9	6
	4	0
	4	3
	17	0
	13	1
	13	0
	3	0
	27	0
	11	0
	20	0
	7	0
	9	0
	14	0
	1	0
	9	9
	5	0
	5	0
	5	0
	13	0
	4	0
	14	0
	8	8
n3	22	0
	12	0
	12	0
	3	0
	11	0
	9	0
	9	0
	7	0
	4	19
	6	0
	5	0
	37	0
	3	0
	1	0
	18	4
	10	0
	14	0
	3	18
	8	22
	16	6
	2	0
	3	0
	3	0
	8	0
	20	0
	4	0
	12	0
		33
