# Supplementary material for: The CIP2A-TOPBP1 axis facilitates mitotic DNA repair via MiDAS and MMEJ
Source: Nat Commun. 2025 Nov 27;16:10623. doi: 10.1038/s41467-025-65594-2 (PMC12661054; doi:10.1038/s41467-025-65594-2)
Supplement: Supplementary file 4 — Source Data [file 41467_2025_65594_MOESM4_ESM.zip › Source data/Figure S14.xlsx]

## Sheet: S14E
Individual valuues	WT DMSO	WT Polθi	T1260A DMSO	T1260A Polθi					Median	WT DMSO	WT Polθ	T1260A DMSO	T1260A Polθ
n1	2	21	65	92						17	26	32	34
	1	36	92	9
	33	21	41	33
	24	9	89	100
	11	66	34	44
	5	1	29	68
	1	81	34	61
	43	124	28	73
	18	14	81	31
	26	6	14	64
	28	0	14	134
	18	6	27	47
	91	113	10	24
	56	108	117	7
	46	120	124	68
	15	25	10	130
	16	39	10	0
	37	24	29	89
	4	48	236	14
	61	5	46	77
	24	3	14	94
	58	104	143	55
	36	40	0	43
	2	5	28	0
	99	79	13	103
	23	46	9	13
	10	5	8	58
	1	63	75	102
	45	120	113	14
	39	126	73	31
	0	122	23	21
	126	84	21	21
	11	98	45	15
	20	35	77	19
	26	24	10	133
	4	30	11	113
	140	29	62	14
	15	69	56	45
	95	24	24	100
	66	147	2	65
	34	22	24	47
	10	152	87	16
	19	7	40	33
	0	7	96	22
	9	2	69	68
	21	6	0	59
	117	86	0	51
	14	33	17	27
	14	31	3	7
	59	44	83	43
	10	116	8	196
	79	25	6	0
	31	5	28	28
	3	116	2	25
	15	41	103	52
	7	72	18	40
	83	5	45	55
	12	19	6	46
	10	21	11	13
	43	71	66	21
	12	74	114	27
	3	92	97	17
	3	39	5	45
	26	40	37	40
	5	35	8	116
	1	2	89	46
	7	83	4	17
	6	95	26	99
	14	82	113	10
	97	55	131	93
	40	48	90	141
	88	1	60	6
	24	5	47	154
	13	13	3	118
	58	31	106	66
	25	32	0	3
	10	2	44	5
	34	14	66	34
	13	51	13	26
	88	1	18	126
	13	62	76	95
	29	19	29	66
	95	79	18	38
	11	5	105	141
	106	102	31	0
	42	56	33	1
	2	22	61	24
	114	89	28	84
	14	93	0	38
	7	159	31	131
	20	9	78	38
	60	7	104	13
	3	97	34	25
	2	47	19	45
	22	11	110	28
	3	16	4	45
	88	23	1	143
	38	45	68	117
	2	5	11	43
	25	53	48	42
	6	8	66	22
n2	16	19	58	8
	17	52	5	27
	7	65	59	53
	2	12	10	53
	76	12	34	41
	1	71	74	10
	18	14	132	69
	3	10	80	6
	12	12	26	6
	0	9	0	3
	43	27	5	27
	37	3	15	3
	3	44	28	13
	7	45	84	66
	24	66	51	49
	27	54	14	3
	25	45	47	41
	11	52	77	8
	9	75	13	48
	3	8	5	5
	7	13	14	41
	25	15	24	37
	22	21	19	69
	5	45	3	9
	32	101	0	64
	27	3	30	7
	70	22	0	3
	1	2	1	11
	27	64	7	0
	62	33	8	13
	3	14	2	2
	26	90	46	15
	3	48	28	26
	6	2	99	18
	3	78	14	7
	6	22	3	34
	78	18	18	1
	37	65	87	48
	36	1	0	114
	8	84	1	1
	1	54	29	66
	10	142	13	31
	26	78	10	171
	7	63	41	75
	15	50	2	58
	6	0	2	57
	6	0	50	32
	27	21	15	47
	41	8	41	15
	10	43	0	24
	21	25	16	28
	12	6	3	56
	0	38	23	12
	16	103	8	12
	104	80	6	99
	45	90	7	19
	24	62	98	0
	21	18	20	21
	16	55	26	72
	20	30	16	69
	96	0	49	31
	15	126	6	63
	10	56	11	23
	29	2	46	12
	1	36	95	41
	0	11	67	50
	2	0	96	24
	1	172	7	80
	1	9	72	18
	0	21	1	47
	3	40	50	2
	132	50	48	66
	3	23	155	44
	102	3	26	75
	153	24	29	96
	20	21	174	20
	11	10	51	1
	13	38	2	125
	57	35	3	19
	14	9	105	8
	2	36	11	38
	17	14	2	26
	18	55	72	3
	15	3	0	0
	22	30	9	3
	39	19	35	2
	0	79	59	104
	21	9	22	2
	8	44	5	52
	0	21	47	24
	11	12	18	3
	6	27	1	0
	24	25	11	21
	40	61	0	123
	33	45	48	50
	42	0	0	10
	39	71	0	21
	44	58	0	108
	23	0	24	27
	38	29	71

## Sheet: S14F
Individual valuues	WT DMSO	WT Polθi	T1260A DMSO	T1260A Polθi					Median	WT DMSO	WT Polθ	T1260A DMSO	T1260A Polθ
n1	9	31	56	55						10.5	23	22	23
	5	20	34	21
	74	3	39	5
	8	22	46	29
	0	13	27	20
	2	1	13	32
	4	49	29	43
	16	84	16	38
	7	7	88	92
	47	7	28	55
	2	3	15	68
	16	6	42	44
	73	79	35	54
	41	90	35	11
	59	90	30	63
	22	6	20	93
	5	47	3	0
	41	8	13	3
	3	44	80	59
	71	7	40	85
	46	12	32	83
	46	101	90	0
	58	53	3	57
	1	27	60	62
	78	24	23	73
	7	21	4	4
	19	2	1	58
	10	47	64	89
	56	26	47	20
	8	60	30	14
	0	89	22	69
	102	20	4	1
	5	7	48	41
	16	44	66	7
	4	27	2	80
	4	26	28	51
	14	31	62	22
	21	28	100	48
	25	22	6	18
	20	104	6	33
	30	32	25	41
	9	44	64	36
	17	18	44	30
	1	16	54	19
	4	9	27	45
	3	4	10	14
	119	46	13	65
	23	34	7	2
	2	13	7	37
	49	21	67	48
	5	63	13	40
	41	14	27	13
	50	14	48	27
	9	72	9	10
	10	12	54	6
	3	5	29	12
	62	6	46	8
	24	17	1	64
	25	2	18	15
	23	20	52	29
	2	32	98	20
	1	60	72	10
	5	25	11	21
	23	39	27	52
	4	5	6	58
	0	4	28	33
	11	67	9	1
	5	42	3	72
	22	36	58	7
	83	63	98	36
	29	61	87	126
	52	10	38	14
	8	5	31	11
	21	5	2	81
	32	18	93	84
	13	50	4	3
	5	7	30	56
	5	33	86	10
	13	8	7	11
	25	7	13	48
	15	44	9	54
	23	11	43	27
	94	27	43	72
	34	4	49	129
	39	90	12	0
	37	55	72	1
	9	46	69	1
	101	41	28	74
	22	81	34	22
	10	117	12	87
	9	6	11	47
	68	8	74	18
	1	49	64	30
	1	23	10	37
	7	23	18	12
	0	4	23	4
	69	30	3	17
	74	59	14	28
	2	20	6	21
	25	56	49	7
n2	13	0	0	11
	0	0	0	68
	0	47	48	29
	2	11	3	12
	10	0	65	4
	45	23	1	1
	10	41	99	12
	0	1	33	6
	1	1	0	0
	1	65	0	13
	0	1	1	39
	1	14	0	66
	0	0	80	0
	0	54	15	5
	0	53	1	71
	22	3	83	19
	43	47	0	40
	0	59	103	0
	8	37	1	1
	16	0	15	0
	0	0	46	47
	14	1	15	40
	0	6	16	71
	11	60	42	0
	0	57	15	52
	3	9	63	5
	67	34	0	1
	0	0	1	0
	3	65	6	39
	15	24	3	108
	0	66	0	2
	15	76	39	30
	2	61	44	0
	2	1	16	11
	0	0	0	1
	0	13	28	0
	3	37	48	82
	154	52	59	1
	118	17	3	80
	29	68	1	0
	0	39	37	56
	14	105	40	0
	0	61	0	71
	0	27	39	45
	144	25	6	12
	8	0	4	33
	6	39	70	10
	0	18	3	16
	14	2	5	5
	0	48	2	21
	13	19	10	33
	7	19	4	19
	2	26	26	16
	9	44	11	10
	37	43	7	30
	29	37	6	47
	14	40	63	12
	18	16	25	42
	13	48	39	56
	20	21	26	75
	101	2	48	25
	19	47	11	65
	8	42	5	0
	40	4	15	33
	3	31	24	20
	7	23	45	32
	15	0	75	30
	1	0	8	55
	1	0	58	240*
	0	37	5	8
	23	49	78	23
	81	52	23	14
	1	49	96	66
	65	2	17	26
	148	38	14	36
	73	6	78	16
	0	11	13	8
	54	22	14	1
	146	1	1	117
	0	0	0	28
	10	8	40	4
	23	0	3	38
	0	33	71	12
	17	4	0	6
	19	0	27	1
	70	1	63	6
	0	26	57	2
	82	0	38	62
	32	2	0	6
	0	0	3	40
	0	43	3	51
	12	11	6	11
	7	15	1	2
	2	1	10	0
	0	41	16	85
	58	0	0	9
	0	3	0	0
	16	1	0	46
	36	1	55	8
	7	18	6	22
