# Supplementary material for: The CIP2A-TOPBP1 axis facilitates mitotic DNA repair via MiDAS and MMEJ
Source: Nat Commun. 2025 Nov 27;16:10623. doi: 10.1038/s41467-025-65594-2 (PMC12661054; doi:10.1038/s41467-025-65594-2)
Supplement: Supplementary file 4 — Source Data [file 41467_2025_65594_MOESM4_ESM.zip › Source data/Figure 1.xlsx]

## Sheet: 1B
Genes	Selected
TBC1D10C	6.85041
A2ML1	5.78236
LAMTOR4	5.64438
EMG1	5.56599
NONO	5.53775
SLMAP	5.30208
RPL8	5.29843
PRSS38	4.93408
FUS	4.92178
RPL27A	4.90978
USP28	4.6633
CIP2A	4.45726
WDCP	4.37857
SFPQ	4.35498
VAPA	4.32288
COL1A2	4.32116
CENPV	4.24104
RACK1	4.22485
PHF8	4.21253
VAPB	4.17604
WDR18	4.17037
XRCC4	4.15608
KRT79	3.86804
PLK1	3.85228
NOP56	3.77423
FABP5	3.56786
APOB	3.48048
S100A7	3.46724
RPS6	3.41336
KRT17	3.39276
PLEC	3.35158
LIG4	3.21838
RPS9	3.17626
YWHAZ	3.13497
RPL35	3.13483
PHB2	3.13166
RPL3	3.11361
MYH9	3.0866
MUS81	3.08005
MKI67	3.02913
SCYL1	3.02803
MRE11	2.97126
ERCC1	2.95555
SNRNP70	2.94507
DDX1	2.93491
EIF4B	2.89727
S100A9	2.88041
KIF18A	2.85747
EIF4A1	2.81293
KPNA2	2.81212
RFC4	2.78937
S100A8	2.78216
HAGH	2.76845
CALML5	2.74901
HP	2.71322
SMC2	2.71092
RPL7A	2.69934
RPL6	2.69875
RPL24	2.68353
EME1	2.67346
CKMT1A	2.64866
TPM3	2.64857
KIF2A	2.64044
S100A2	2.63755
IMPA2	2.61197
RPS7	2.60919
RPLP2	2.56411
RAD50	2.54433
HSPB1	2.54396
RPL18	2.54248
PGAM5	2.53425
RPL31	2.52512
HSD17B4	2.49386
RIF1	2.46779
CPA4	2.45498
CDK1	2.45305
RPL15	2.44907
S100A6	2.44225
PRRC2C	2.43592
PSMB6	2.40518
S100A11	2.39181
RPS14	2.36792
MLX	2.36416
NCCRP1	2.36299
GCH1	2.35417
TUBA4A	2.3401
ATP6V1A	2.3392
TOPBP1	2.31416
RHNO1	2.28665
RPL13	2.28326
ME1	2.28018
RPL21	2.27545
GSTP1	2.2678
KRT23	2.25944
GAPDH	2.2388
AHNAK	2.2299
TPX2	2.21997
SMC4	2.20353
SERPINB3	2.19173
PSMA2	2.16787
KRT73	2.14482
EPPK1	2.14325
DARS2	2.14105
RPL12	2.10654
PLD3	2.10468
TOP2A	2.09978
ALDOA	2.09763
PELP1	2.09282
BAZ2A	2.06448
TACC3	2.05818
NUSAP1	2.04181
NUP153	2.02892
LMNA	2.0278
LTV1	2.01612
H4C1	2.0128
LDHA	2.00832
TGM1	2.00379
RPL19	1.98154
MDC1	1.97939
PSMB1	1.97545
LDHC	1.96864
PKP1	1.96789
NPM1	1.96008
RPS3A	1.94163
LTF	1.93369
KRT10	1.91902
RPS28	1.90754
ACTN4	1.90511
PCNT	1.90327
HNRNPM	1.90024
EIF6	1.85131
MDH2	1.84899
SFN	1.83778
PPIA	1.82968
FBXW11	1.82082
CAPNS2	1.81931
TRIM27	1.81783
RRP15	1.81024
RPS13	1.80213
XPNPEP3	1.79655
SNRPD2	1.79464
TRIM29	1.79321
TMED10	1.78694
RPL36	1.77352
MRM3	1.74292
HSPA8	1.74119
RPL11	1.73252
CSTA	1.71664
NIP7	1.71478
PSMA7	1.70431
RPL7	1.6859
PKM	1.67283
RPL27	1.67096
NBN	1.66825
PSMA6	1.66353
RBM6	1.65849
PRPF8	1.65462
HRG	1.65444
TP53	1.64569
RPS20	1.63288
AZGP1	1.62344
STRN	1.61814
PSMA1	1.57912
NUFIP2	1.57835
SMN1	1.55035
CAPN1	1.52421
IVL	1.51743
DCD	1.51256
RPL14	1.51141
MYH14	1.49587
RPLP1	1.48893
KRT80	1.48285
GEMIN4	1.4591
TOGARAM2	1.44591
SNU13	1.44502
MRPL12	1.44176
C4A	1.43233
SEC61A1	1.42815
PDCD6IP	1.42478
TPM4	1.41761
LSM12	1.41704
GOT2	1.41594
RPS3	1.40513
MORC2	1.40174
KRT8	1.39751
ATAD3A	1.38776
KRT9	1.36659
S100A14	1.36184
RPL29	1.35731
SEMG2	1.35368
ERCC4	1.34479
MEAF6	1.34308
GOT1	1.33342
NOP2	1.33059
RPS23	1.32969
QPRT	1.32898
DDX3X	1.32835
ZNF580	1.3279
ATP6V0A4	1.32209
RPS5	1.31999
TUFM	1.29596
POLDIP3	1.29251
LGALS7	1.28795
REV1	1.26932
RPL10A	1.25774
HNRNPK	1.25693
KRT31	1.25623
PPP1CA	1.24035
PSMB5	1.23812
NSUN2	1.23152
RPL17	1.22543
RACGAP1	1.20632
SLC25A6	1.20525
H1-0	1.20059
SLC25A3	1.20027
RPL18A	1.19696
RBMX	1.19681
THOC1	1.18128
SAMHD1	1.18101
BRPF3	1.17663
MTREX	1.17404
RPS16	1.1709
ZNF326	1.15969
G3BP2	1.14333
U2SURP	1.10973
AURKA	1.08355
ZC3H4	1.07937
ZCCHC17	1.07888
KAT7	1.06984
ACP1	1.06789
KRT1	1.06383
RPS19	1.06247
MRPS18B	1.06145
PSPC1	1.06054
BRD1	1.05461
SRP14	1.04281
SEPTIN9	1.0298
RPS8	1.02853
ACIN1	1.02001
CDC73	1.01127
COL5A3	0.997177
RALY	0.986829
HNRNPA0	0.961827
CHTOP	0.958287
CABLES2	0.958264
CKAP2	0.95398
RBM39	0.95061
DPYSL5	0.94883
KPNA1	0.946635
JUP	0.945965
DDX21	0.936944
G3BP1	0.935244
IGKV4-1	0.922739
CSNK1A1	0.92264
RPS15A	0.915196
MCM2	0.914901
CCSER1	0.912832
FAM98A	0.905649
RPLP0	0.898844
DHCR24	0.895177
HSPD1	0.89492
LARP7	0.889694
USP10	0.88064
GNL3L	0.866793
SLC25A5	0.866635
TRIM26	0.852935
RPL34	0.84989
KRT5	0.835537
IMP3	0.833571
CPSF7	0.815488
DDX5	0.812439
ALB	0.810902
RPL5	0.805907
SAFB2	0.794161
UBAP2L	0.789354
IK	0.780078
CUSTOS	0.774048
RBM17	0.771203
MRPS12	0.761695
CAD	0.758073
PABPC4	0.75495
IGLV1-47	0.746191
TFAM	0.745688
BRCA1	0.743329
CTSD	0.742119
TRIM28	0.738396
HNRNPA2B1	0.733781
SRSF10	0.726018
DDX31	0.721172
RBBP6	0.719252
HKDC1	0.717718
RPS4X	0.714612
NOC2L	0.713874
SNRPE	0.710068
TICRR	0.708465
UGDH	0.704106
PRMT5	0.701935
FBLL1	0.701258
KPNB1	0.698855
LYAR	0.697604
SRSF3	0.679716
ABCD3	0.679662
RPS27A	0.676811
MCM4	0.673337
PABPN1	0.673181
EXOSC4	0.670232
RFC2	0.66601
EXOSC6	0.664237
RBBP7	0.658543
MCM6	0.656831
DHX9	0.650897
GAPVD1	0.649895
WDR82	0.64752
CPNE3	0.646626
HSPA5	0.640117
BRIX1	0.636797
BLM	0.636551
SLX4	0.634528
MMAB	0.630786
PTCD3	0.628449
RPS27	0.622257
ENPP1	0.612564
MTHFD1	0.608484
DHX36	0.607481
RPL30	0.5983
FBL	0.57905
HSPA9	0.57721
MRPS23	0.574738
HNRNPC	0.573892
RTRAF	0.567554
DDX27	0.555354
TSR1	0.551288
SERBP1	0.549849
CCPG1	0.548743
DDX20	0.545291
RPL26	0.538343
TAF15	0.536067
NMNAT1	0.534251
DNMT1	0.53241
ADAR	0.528325
AURKB	0.523635
SRSF9	0.521643
KPRP	0.51309
EXOSC10	0.511479
TFRC	0.507838
DDX18	0.49922
C11orf98	0.494595
GTPBP4	0.48158
SERPINH1	0.477829
ABCF1	0.473336
MRPS34	0.460636
RPS25	0.448978
UBA52	0.448808
EEF2	0.441905
SAP18	0.430665
THRAP3	0.43029
MPST	0.428625
RPS11	0.427283
RPL10	0.389457
TRMT10C	0.384628
UBN1	0.384007
GSDMA	0.380386
CUEDC2	0.375931
RSRC1	0.369694
CENPX	0.365058
GTF3C2	0.363848
MARK2	0.36381
BAZ1A	0.360923
EMD	0.360623
SRSF6	0.36026
TIMELESS	0.354557
MOV10	0.351337
MCM7	0.350729
RPS18	0.350287
RPL13A	0.349095
RSL1D1	0.347684
YTHDC2	0.347104
YWHAQ	0.344866
MRPS27	0.336846
HNRNPA3	0.331577
LAS1L	0.32511
KHSRP	0.322447
DHX30	0.318238
ATP6V1B2	0.316755
SNRPD3	0.30763
KIF22	0.302374
RPL37A	0.302195
HRNR	0.296857
TRIM21	0.295275
UTP18	0.275834
PTDSS1	0.272826
TXLNA	0.271119
RPL35A	0.266319
POF1B	0.251578
SUZ12	0.240451
YTHDC1	0.236497
RPL23A	0.231639
FXR2	0.230292
SMARCA5	0.229204
CEBPZ	0.225772
NPM3	0.213741
CBX5	0.199792
PRKDC	0.198873
DVL3	0.193539
HNRNPH1	0.191314
HERC5	0.173073
DHX57	0.166963
MTBP	0.166369
KHDRBS1	0.161491
RFC5	0.147827
FLG	0.146259
RPS12	0.136778
HNRNPU	0.134427
DHX15	0.129159
MAP4	0.118862
ARHGAP10	0.112487
HACD3	0.0883765
TMPO	0.0801873
ASPM	0.0757899
SENP3	0.0751453
RPL32	0.0622116
KRT2	0.0588871
EIF2AK2	0.058612
YWHAE	0.0578326
CCT3	0.0553377
TRA2B	0.0530515
SRSF1	0.0331592
ZC3HAV1	0.0297902
PCBP2	0.0131677
DEK	0.00643372
MRPL41	-0.00868928
C1QBP	-0.0106364
PPP1CB	-0.0117233
RPL23	-0.0149191
LUZP1	-0.0163031
PHGDH	-0.0171922
RRS1	-0.0348901
RFC1	-0.0418098
HDLBP	-0.0457257
VIM	-0.0482534
GRSF1	-0.0593665
FAU	-0.075177
ANXA2	-0.0820623
EXOSC5	-0.0858029
C19orf47	-0.0922234
RUVBL1	-0.0925621
GAR1	-0.0998014
SRPRA	-0.100914
RBM14	-0.108519
CBX3	-0.114781
MUCL1	-0.117306
SNRNP200	-0.117398
EBNA1BP2	-0.14284
RFC3	-0.143279
H1-10	-0.156159
SF3B2	-0.158042
GNL2	-0.159369
LYZ	-0.163555
H2AC21	-0.16409
CASP14	-0.171356
NOP58	-0.175366
TAF1	-0.177725
KRR1	-0.18183
SRRM2	-0.198098
IARS1	-0.200096
HPX	-0.203389
RPL28	-0.22504
HNRNPL	-0.22513
KRT14	-0.233369
RIDA	-0.243036
KRT6A	-0.244746
POLRMT	-0.247633
CDC5L	-0.256899
SRSF7	-0.259606
BAG2	-0.267345
KNOP1	-0.273233
IL22	-0.278708
SNRPD1	-0.299193
KPNA3	-0.301001
YBX3	-0.301001
NUMA1	-0.306755
HSPH1	-0.311183
RRP12	-0.314686
BCAS2	-0.318145
CDRT15	-0.331219
RPL7L1	-0.339706
LARP1	-0.339962
TAF3	-0.340481
DDX24	-0.342267
SRPRB	-0.355764
MRPL11	-0.356922
FLG2	-0.361872
DDX17	-0.37347
GRWD1	-0.377522
DHX37	-0.380436
CAT	-0.397808
TAF2	-0.403323
RPS15	-0.405135
RUVBL2	-0.412422
TXN	-0.412837
ILF3	-0.425106
TRA2A	-0.435424
ERH	-0.442259
PWWP2A	-0.449186
IGKV3-20	-0.45763
NUDT21	-0.462244
PABPC1	-0.46332
MRPS26	-0.468949
ATAD3B	-0.474355
MCM5	-0.491824
FXR1	-0.499306
NUMB	-0.509316
SNX9	-0.521302
PES1	-0.522968
CEP170	-0.525763
RPS17	-0.526493
DCXR	-0.536259
EIF4A3	-0.538675
TOP2B	-0.550734
CNTNAP4	-0.550861
NAT10	-0.557075
MAGEB2	-0.561294
SLC24A5	-0.566357
RAD1	-0.574492
ZNF512	-0.58173
MACROH2A1	-0.581946
HUS1	-0.590853
TGM3	-0.600653
FMR1	-0.615314
REXO4	-0.626087
PML	-0.635188
DDX41	-0.637507
CLU	-0.639307
GNL3	-0.643309
RPS2	-0.664637
STAU1	-0.671531
DNAJA3	-0.674005
SUB1	-0.676248
CSNK1E	-0.687679
PRDX2	-0.695024
KRT82	-0.695035
SKP1	-0.701636
EXOSC9	-0.706746
TAF6	-0.71456
XRCC6	-0.749407
PIP	-0.750897
UBTF	-0.7551
TCOF1	-0.770315
ING5	-0.7768
AGK	-0.781607
RBM15	-0.802125
BYSL	-0.813224
FTSJ3	-0.82112
DDX50	-0.821861
PARP1	-0.823119
DDX6	-0.82646
CAPRIN1	-0.842403
PTBP1	-0.843275
MCM3	-0.862436
WDR77	-0.868586
SAFB	-0.872563
GLYR1	-0.883835
KRT78	-0.895876
EFTUD2	-0.895903
HNRNPUL1	-0.913687
RPF2	-0.921962
MATR3	-0.929265
BCLAF1	-0.93656
NUP50	-0.946823
POLR2E	-0.95313
MRPS28	-0.954885
KDM4B	-0.9558
MYH10	-0.959458
DSC1	-0.968467
GINS3	-0.969091
CBLN4	-0.984163
ATP5F1A	-0.985286
KRT16	-0.998654
SEMG1	-1.00571
IGKC	-1.00747
MYL6	-1.01901
RMI1	-1.02046
RCC2	-1.0523
RPS24	-1.05494
TNFAIP2	-1.05774
ARGLU1	-1.07712
BOP1	-1.07877
HP1BP3	-1.11195
ATXN2L	-1.11472
PARG	-1.11799
SF3B1	-1.12479
NCL	-1.1392
SERPINB12	-1.15037
PFKFB3	-1.19129
MMTAG2	-1.19844
RAD17	-1.20643
RPL9	-1.20911
MRPS22	-1.21287
HNRNPF	-1.21372
IGHG2	-1.22912
RPL36AL	-1.23108
SRPK1	-1.25325
RUFY1	-1.25951
NOL6	-1.26501
DDX28	-1.30118
BAZ1B	-1.32786
DSG1	-1.33357
HIRA	-1.34192
RTCB	-1.38644
GPATCH4	-1.41261
PRPF19	-1.41275
ELAVL1	-1.42442
MYBBP1A	-1.46995
RPL36A	-1.47035
SNRPA1	-1.4781
RAD51AP1	-1.4816
RARS1	-1.49055
SPECC1	-1.51453
SART1	-1.51946
KRT6B	-1.52023
ILF2	-1.5318
TUBB	-1.56382
MRPL23	-1.57108
C7orf50	-1.59137
EEF1G	-1.62683
TP53BP1	-1.65828
RAD9A	-1.67457
C8orf33	-1.67918
HBA1	-1.68204
TAF5	-1.68526
RRP1B	-1.81482
XRCC5	-1.82181
IRS4	-1.82823
BLMH	-1.85893
RPS29	-1.89554
GINS1	-1.90957
DAPK3	-1.92356
ALDH1L2	-1.92722
EZH2	-1.93747
RPL38	-1.9691
BARD1	-1.97437
PDCD11	-2.02311
MRPL54	-2.02521
ARG1	-2.03349
YLPM1	-2.03501
H3-7	-2.03831
TAF4	-2.04129
RBBP4	-2.07675
RPS10	-2.09743
NKRF	-2.09819
SLC4A1AP	-2.12693
DDX52	-2.1363
MRPL22	-2.18195
PWP1	-2.23094
IGF2BP3	-2.24686
YBX1	-2.28193
RBM28	-2.31862
PRDX1	-2.3805
DDX54	-2.40024
BRIP1	-2.40469
H1-4	-2.40649
LINC00479	-2.46891
RPL22	-2.50022
IGF2BP1	-2.5558
ABCA1	-2.5721
HTATSF1	-2.59288
GPS1	-2.59316
TOP3A	-2.68949
PNN	-2.71898
DSP	-2.76106
KRT77	-2.81448
PHF5A	-2.8216
JARID2	-2.84244
SF3B3	-2.8537
CKAP5	-2.85695
RBM34	-2.88385
XRN2	-2.98544
SBSN	-3.13913
IGHG1	-3.42272
LRRC59	-3.43098
EXOSC2	-3.50352
ALYREF	-4.18665
NEFL	-4.32071
NEFM	-4.80934
ANKHD1	-6.17129
MBNL1	-6.47053
RPL4	-7.60829

## Sheet: 1C
Genes	Log2FC M/S
TBC1D10C	10.2193
CABLES2	7.52883
HAGH	5.53203
USP28	5.38514
HP	5.18443
CALML5	4.80336
RPL21	4.73755
AZGP1	4.66912
FAU	4.15298
H1-10	3.9065
SLMAP	3.67029
VAPA	3.61289
VAPB	3.54175
IGKV4-1	3.4231
CIP2A	3.17339
HSPA8	3.15006
LDHC	3.13761
WDCP	3.12931
PLK1	3.05775
SEMG2	3.00692
AHNAK	3.00642
RPS27	2.93295
PRSS38	2.91193
CENPV	2.9034
PCNT	2.85625
FUS	2.82686
FLG2	2.81948
SEMG1	2.80889
KRT73	2.75987
DPYSL5	2.71817
RPL32	2.67852
IGKV3-20	2.62047
S100A8	2.55465
HRNR	2.52592
EMG1	2.51862
KRT78	2.51523
LYZ	2.48163
PHB2	2.42201
KIF2A	2.35319
EIF4B	2.30817
MRPS34	2.28617
RPS7	2.27963
COL1A2	2.27688
NPM1	2.2597
SMC2	2.25668
KRT2	2.24182
RPL24	2.23332
MKI67	2.215
LAMTOR4	2.18531
RAD50	2.18016
KRT1	2.16567
KRT10	2.15401
IGLV1-47	2.09947
RIF1	2.07386
NPM3	2.05797
GEMIN4	2.02783
GAPDH	2.01346
LTF	2.00784
MUS81	1.97401
RPS9	1.95642
HSPA5	1.91177
C4A	1.87781
PGAM5	1.86345
DCD	1.81561
PIP	1.71735
SMC4	1.68556
SFPQ	1.68173
LTV1	1.65642
RPL27A	1.63147
S100A7	1.59116
RPS17	1.57683
BRD1	1.5689
KPRP	1.54131
S100A9	1.53905
MRPS27	1.53341
FLG	1.52996
KRT9	1.51764
APOB	1.5083
HRG	1.50076
CAD	1.4834
BLMH	1.47843
PSPC1	1.46777
TRIM21	1.44904
XRCC4	1.44847
IRS4	1.44367
MUCL1	1.44066
HPX	1.43923
KRT80	1.3967
NONO	1.39555
CAPRIN1	1.39034
DARS2	1.38663
MRPL41	1.36086
KPNA2	1.33275
RFC5	1.31398
TGM1	1.30336
TOPBP1	1.2828
TP53	1.26657
DSC1	1.23003
EIF4A1	1.21209
CAT	1.20032
DSG1	1.19683
XPNPEP3	1.17057
PRRC2C	1.15223
IL22	1.15138
FABP5	1.1459
RPLP0	1.14213
CSTA	1.12876
RPL35	1.12682
CTSD	1.11849
H4C1	1.11756
MDC1	1.09255
ACP1	1.08632
RPL18A	1.06871
ANXA2	1.06672
STRN	1.06272
NBN	1.04029
DVL3	1.01329
SNRPD2	1.00474
ALB	0.995382
RPS28	0.983191
MRM3	0.980024
RPS14	0.978555
QPRT	0.974276
RPL27	0.948736
RPL3	0.94299
H1-0	0.9332
EME1	0.881793
MORC2	0.877891
YWHAE	0.874722
RPL26	0.873256
RPL8	0.869553
PLEC	0.856578
LINC00479	0.853295
GNL2	0.852948
RPS6	0.852343
KRT5	0.831246
EIF4A3	0.814721
LIG4	0.803755
RPS11	0.802318
MRPL12	0.758622
CBX3	0.754783
RACK1	0.734553
RPS16	0.734365
G3BP1	0.725354
RPL36A	0.717042
TPX2	0.715375
SLX4	0.714311
POLDIP3	0.710787
RPS25	0.705342
RPL19	0.704199
NUSAP1	0.691221
LDHA	0.688408
SERBP1	0.676993
RBMX	0.653544
EMD	0.650024
RHNO1	0.644773
GTPBP4	0.636746
ATAD3A	0.623885
C1QBP	0.62365
EIF6	0.622404
SNX9	0.611383
EXOSC9	0.61004
HSD17B4	0.601829
HSPD1	0.600118
SLC25A6	0.588786
RPL17	0.576391
NUFIP2	0.56912
IGHG2	0.566396
IGKC	0.560553
MEAF6	0.555441
REV1	0.553621
RPL7	0.546319
PHF8	0.533552
RIDA	0.53225
RRP15	0.528366
ABCF1	0.527703
HNRNPH1	0.520863
EEF2	0.508324
RPS23	0.478747
NCCRP1	0.471212
RPL15	0.459614
SRPRB	0.442856
FAM98A	0.437104
RRP12	0.432988
RPL6	0.425105
RPL31	0.425013
RPL7A	0.413998
KPNA1	0.401997
MTREX	0.400186
KRT14	0.392149
THRAP3	0.384986
RPL18	0.380473
PFKFB3	0.379869
HNRNPK	0.355061
RBM39	0.312527
TRIM28	0.309766
ZNF580	0.306318
ERCC1	0.295606
RPL36	0.290696
RBM6	0.288772
PELP1	0.287522
RPS20	0.280474
SERPINB3	0.278417
BAZ2A	0.276747
RPS3A	0.258785
YWHAZ	0.256198
PRPF8	0.253131
SNRNP200	0.24992
RPL12	0.246835
PRMT5	0.239324
RPL34	0.236696
RPL5	0.23289
SMARCA5	0.229797
TGM3	0.227798
USP10	0.224758
NUP50	0.220536
ARHGAP10	0.218064
AGK	0.21592
DCXR	0.211587
RCC2	0.20978
ERCC4	0.208583
LAS1L	0.206037
ADAR	0.20219
RPL30	0.185974
RPS18	0.179973
MRPS28	0.177382
MRE11	0.171
PHGDH	0.157834
DDX18	0.136897
DDX3X	0.130834
NUDT21	0.122333
SLC25A3	0.110201
ATP6V1B2	0.108725
RPS4X	0.102007
RPL10A	0.101402
RPL29	0.0997338
DDX1	0.0990308
MAP4	0.0943512
PSMB5	0.0851071
WDR18	0.0829696
MYH14	0.076895
TAF15	0.0733749
ATP6V0A4	0.0647527
GOT1	0.0623707
TRIM27	0.0616736
S100A14	0.0567401
MRPL23	0.0566595
GOT2	0.0472707
TPM4	0.0470029
PDCD6IP	0.045868
SEC61A1	0.0453428
IVL	0.0332541
SERPINH1	0.0277347
PSMA1	0.0266766
SCYL1	0.0263394
PKM	0.0188817
PSMA7	0.0167583
TMED10	0.0121486
NUP153	0.0118795
TRIM29	0.0118496
CAPNS2	0.010672
DNMT1	0.0106
PPIA	0.0102335
SFN	0.00990186
MDH2	0.00945841
ACTN4	0.00748875
CLU	0.00666626
GSDMA	0.0047056
ALDOA	0.0031666
TOGARAM2	0.00306292
PLD3	0.00306225
EPPK1	0.0025416
PSMA2	0.00225067
KRT23	0.00140262
GSTP1	0.00134093
ME1	0.00125384
ATP6V1A	0.000900492
TUBA4A	0.000895851
PSMA6	0.000760644
PSMB1	0.000683953
S100A11	0.000658981
PSMB6	0.000606886
S100A6	0.000479484
CPA4	0.00044101
HSPB1	0.000233948
IMPA2	0.000132456
S100A2	0.000103787
TPM3	9.27803e-05
CKMT1A	9.27011e-05
KRT79	6.67702e-05
LGALS7	3.30754e-05
ZCCHC17	-0.000758504
SRPRA	-0.00824422
RPS15	-0.00999633
RFC2	-0.014145
PES1	-0.0263798
ACIN1	-0.0318865
TXN	-0.0360014
BRPF3	-0.0517215
WDR77	-0.0536244
SNU13	-0.0599757
RPS10	-0.0600381
DHCR24	-0.0611849
TAF3	-0.065319
IK	-0.0655003
THOC1	-0.0787833
RAD1	-0.0808749
GCH1	-0.0929079
RPLP1	-0.0953862
PTDSS1	-0.113217
RPS19	-0.113935
HSPA9	-0.118245
HNRNPC	-0.119407
RFC4	-0.128791
YWHAQ	-0.136651
WDR82	-0.142815
ENPP1	-0.155438
HNRNPA0	-0.156225
MPST	-0.162104
DDX17	-0.17072
KRT31	-0.178462
RPS13	-0.183835
RPL10	-0.184049
ILF2	-0.185114
COL5A3	-0.196714
ATP5F1A	-0.214722
JUP	-0.234955
POLRMT	-0.242145
TRIM26	-0.254115
MRPS18B	-0.256086
SNRNP70	-0.272322
RACGAP1	-0.275178
IMP3	-0.279165
NOP56	-0.289191
HNRNPM	-0.294183
SLC24A5	-0.295734
KPNA3	-0.299587
RPL13A	-0.302009
RUVBL2	-0.304045
RALY	-0.304156
SNRPD3	-0.309882
VIM	-0.309981
SEPTIN9	-0.311233
NSUN2	-0.3167
CCT3	-0.320804
RTCB	-0.326517
LMNA	-0.327389
RSRC1	-0.32977
YTHDC2	-0.334385
TAF6	-0.34257
SBSN	-0.342585
RPS8	-0.348696
DDX28	-0.349342
GNL3	-0.351411
KRT17	-0.352212
RFC3	-0.359652
HKDC1	-0.361345
EXOSC10	-0.370766
MAGEB2	-0.380618
CPSF7	-0.384912
LSM12	-0.386453
RPS5	-0.388829
TICRR	-0.399278
RTRAF	-0.400986
MCM2	-0.414564
NOP2	-0.422076
MOV10	-0.424309
CUEDC2	-0.428061
SF3B2	-0.430634
TAF1	-0.433789
HSPH1	-0.438359
TRMT10C	-0.43909
DHX15	-0.443881
DHX30	-0.44699
DNAJA3	-0.462049
DDX5	-0.485411
ERH	-0.493035
CAPN1	-0.495211
PKP1	-0.500792
TMPO	-0.507821
KDM4B	-0.515484
NIP7	-0.518076
RUVBL1	-0.523928
GAR1	-0.526376
HNRNPA3	-0.532767
SMN1	-0.534408
SRSF9	-0.538065
SRSF10	-0.543326
MRPS12	-0.549263
HBA1	-0.565994
BOP1	-0.568336
SKP1	-0.575913
MMTAG2	-0.588858
RBM14	-0.58988
ARGLU1	-0.590052
CUSTOS	-0.590706
TFAM	-0.591532
UBAP2L	-0.600227
RPL23A	-0.606787
ZC3H4	-0.616361
DDX41	-0.62383
PARP1	-0.630005
RPS3	-0.636544
XRCC6	-0.63923
SRSF1	-0.644407
SNRPD1	-0.646566
RFC1	-0.650477
EXOSC6	-0.651057
DDX31	-0.652655
FXR1	-0.656054
FTSJ3	-0.663709
RBBP7	-0.665319
PABPC1	-0.665901
NOC2L	-0.670104
RPL7L1	-0.670409
CPNE3	-0.674024
SLC25A5	-0.679156
GAPVD1	-0.679473
KRT8	-0.683145
AURKA	-0.691504
EZH2	-0.692402
RAD17	-0.69252
LYAR	-0.707912
TOP2A	-0.71223
SAFB	-0.738059
KHSRP	-0.738365
ILF3	-0.74281
ABCD3	-0.748013
CASP14	-0.751943
RPS27A	-0.754242
BCLAF1	-0.765234
DHX9	-0.769413
RPL35A	-0.774388
PPP1CA	-0.7749
SUZ12	-0.778327
MTHFD1	-0.792807
KPNB1	-0.801303
MRPS23	-0.814486
FBXW11	-0.822469
PARG	-0.861253
LARP1	-0.864421
LARP7	-0.86495
PTCD3	-0.866317
KRT6A	-0.867774
HNRNPA2B1	-0.874888
KHDRBS1	-0.875223
DHX37	-0.889317
RPL13	-0.890179
HDLBP	-0.892727
BCAS2	-0.896445
RRS1	-0.898925
TSR1	-0.905066
RPLP2	-0.909205
BRIX1	-0.91458
UGDH	-0.9186
TXLNA	-0.933238
RPS15A	-0.942596
RSL1D1	-0.952454
TAF2	-0.954043
RBM15	-0.958302
CDC73	-0.963195
SRP14	-0.965737
TAF5	-0.966485
LUZP1	-0.971452
SERPINB12	-0.9723
PCBP2	-0.976257
RPL23	-0.982764
DDX27	-0.992183
PABPN1	-1.01373
GRSF1	-1.01521
BAZ1A	-1.01651
HIRA	-1.01981
GNL3L	-1.02356
UBN1	-1.02364
PRDX2	-1.02843
EBNA1BP2	-1.02981
MCM7	-1.03611
CBLN4	-1.03949
CNTNAP4	-1.04275
RPL28	-1.04768
SRSF6	-1.04899
TRA2B	-1.06112
H1-4	-1.06329
TFRC	-1.07445
BYSL	-1.07559
TNFAIP2	-1.07961
DDX6	-1.0888
RPS2	-1.10459
RPF2	-1.10798
SNRPA1	-1.12245
MTBP	-1.12276
YTHDC1	-1.13059
RAD9A	-1.13248
RPL22	-1.14099
C7orf50	-1.14506
CSNK1A1	-1.15118
SAFB2	-1.15438
HNRNPF	-1.1557
MCM4	-1.15642
YBX3	-1.15838
SRRM2	-1.16416
TCOF1	-1.16545
MRPS26	-1.16666
MRPL11	-1.17055
RPL14	-1.17147
RPL38	-1.17503
DHX36	-1.19783
ARG1	-1.21188
TRA2A	-1.21716
RPL37A	-1.23308
ING5	-1.243
ALYREF	-1.25932
CEBPZ	-1.26598
MCM3	-1.30201
KAT7	-1.31543
DDX20	-1.32219
HNRNPUL1	-1.3246
EFTUD2	-1.32856
U2SURP	-1.33077
PABPC4	-1.3367
GRWD1	-1.33944
PWP1	-1.34878
G3BP2	-1.36214
ZC3HAV1	-1.36226
CDK1	-1.37525
YBX1	-1.37829
TUFM	-1.38437
RBBP6	-1.38909
TACC3	-1.39641
ATAD3B	-1.3969
ZNF326	-1.40444
A2ML1	-1.41456
MMAB	-1.4164
SPECC1	-1.42535
UTP18	-1.42726
DDX50	-1.4347
IARS1	-1.435
EIF2AK2	-1.43651
BAG2	-1.43862
GPS1	-1.45012
FBL	-1.45699
TOP2B	-1.47279
CCSER1	-1.47816
SUB1	-1.52332
ELAVL1	-1.52498
MCM6	-1.52678
RPL11	-1.5275
C19orf47	-1.52774
KRT6B	-1.54232
KNOP1	-1.56485
FBLL1	-1.56832
HUS1	-1.57966
UBA52	-1.59156
ASPM	-1.59236
XRCC5	-1.59545
HP1BP3	-1.59787
ANKHD1	-1.60415
RPL9	-1.61307
DHX57	-1.61556
TP53BP1	-1.61593
SAP18	-1.63155
CCPG1	-1.64034
MARK2	-1.64619
KIF18A	-1.66405
HACD3	-1.66779
MATR3	-1.66918
GTF3C2	-1.67204
RUFY1	-1.6807
SF3B1	-1.68671
MCM5	-1.69354
CDC5L	-1.69487
HNRNPU	-1.69581
POLR2E	-1.69825
SRPK1	-1.70206
CENPX	-1.70546
RPS29	-1.71201
EEF1G	-1.72665
ZNF512	-1.72781
NUMA1	-1.74721
CKAP2	-1.74776
PTBP1	-1.748
KIF22	-1.77828
RBM28	-1.77887
YLPM1	-1.79768
CEP170	-1.84629
FMR1	-1.85576
NCL	-1.86259
BLM	-1.88255
RBM17	-1.88264
CHTOP	-1.88524
KRT16	-1.89807
CBX5	-1.94626
LRRC59	-1.94992
BARD1	-2.00117
BRCA1	-2.01694
TAF4	-2.01711
NUMB	-2.02766
DDX21	-2.03689
PML	-2.03854
TIMELESS	-2.04668
DDX24	-2.04975
C11orf98	-2.0691
HTATSF1	-2.08244
MLX	-2.08527
DSP	-2.09905
C8orf33	-2.10561
SLC4A1AP	-2.1098
HERC5	-2.11341
NMNAT1	-2.13046
SART1	-2.14282
GPATCH4	-2.16632
PRPF19	-2.17191
GLYR1	-2.17325
SENP3	-2.18398
RARS1	-2.19369
KRR1	-2.21509
H2AC21	-2.22618
MACROH2A1	-2.24093
SAMHD1	-2.24655
FXR2	-2.2477
CSNK1E	-2.25778
STAU1	-2.28716
PRKDC	-2.30764
RAD51AP1	-2.33856
HNRNPL	-2.33975
MYH10	-2.36152
TUBB	-2.36554
MRPS22	-2.37735
RPS12	-2.38304
PPP1CB	-2.43826
REXO4	-2.45633
CDRT15	-2.46699
MYBBP1A	-2.47652
H3-7	-2.49658
NOP58	-2.49862
MRPL54	-2.50499
ATXN2L	-2.51508
EXOSC5	-2.57234
RMI1	-2.58011
UBTF	-2.58156
PHF5A	-2.5892
PRDX1	-2.61361
MYH9	-2.6385
KRT82	-2.65672
IGF2BP1	-2.66451
KRT77	-2.68827
AURKB	-2.69283
RBBP4	-2.6981
BAZ1B	-2.70025
GINS3	-2.7132
GINS1	-2.72412
SF3B3	-2.77877
PDCD11	-2.79958
EXOSC4	-2.80345
DDX52	-2.82002
ALDH1L2	-2.86086
DAPK3	-2.86772
POF1B	-2.86908
XRN2	-2.87277
PNN	-2.90531
RPL36AL	-2.90881
NAT10	-2.92763
MYL6	-2.93597
IGF2BP3	-2.97287
NKRF	-2.98819
RPS24	-3.12158
PWWP2A	-3.1582
IGHG1	-3.1687
JARID2	-3.24709
DDX54	-3.27142
MRPL22	-3.28237
SRSF3	-3.41695
NOL6	-3.43607
ABCA1	-3.46198
SNRPE	-3.4772
NEFL	-3.49256
SRSF7	-3.63176
EXOSC2	-3.64241
RRP1B	-3.66596
DEK	-3.80204
RBM34	-4.02402
TOP3A	-4.39982
NEFM	-4.57788
BRIP1	-4.76629
MBNL1	-4.93941
CKAP5	-6.36238
RPL4	-6.83254

## Sheet: 1D
Accession	Description	Gene name	p-value M/A	Log2FC M/A
Q9P0L0	Vesicle-associated membrane protein-associated protein A OS=Homo sapiens OX=9606 GN=VAPA PE=1 SV=3	VAPA	0.000419938	3
Q9H6R7	WD repeat and coiled-coil-containing protein OS=Homo sapiens OX=9606 GN=WDCP PE=1 SV=1	WDCP	8.82e-05	2.68
Q9BRJ7	Tudor-interacting repair regulator protein OS=Homo sapiens OX=9606 GN=NUDT16L1 PE=1 SV=1	NUDT16L1	0.00106398	2.63
P53350	Serine/threonine-protein kinase PLK1 OS=Homo sapiens OX=9606 GN=PLK1 PE=1 SV=1	PLK1	5.16e-05	2.43
Q8TCG1	Protein CIP2A OS=Homo sapiens OX=9606 GN=CIP2A PE=1 SV=2	CIP2A	0.000107672	2.21
P19013	Keratin, type II cytoskeletal 4 OS=Homo sapiens OX=9606 GN=KRT4 PE=1 SV=5	KRT4	0.422371	1.98
P46013	Proliferation marker protein Ki-67 OS=Homo sapiens OX=9606 GN=MKI67 PE=1 SV=2	MKI67	0.000193125	1.95
Q96AY2	Crossover junction endonuclease EME1 OS=Homo sapiens OX=9606 GN=EME1 PE=1 SV=2	EME1	0.000499413	1.79
Q9BSD3	RAD9, HUS1, RAD1-interacting nuclear orphan protein 1 OS=Homo sapiens OX=9606 GN=RHNO1 PE=1 SV=1	RHNO1	0.00186963	1.73
Q5UIP0	Telomere-associated protein RIF1 OS=Homo sapiens OX=9606 GN=RIF1 PE=1 SV=2	RIF1	0.0101482	1.72
Q9UPV9	Trafficking kinesin-binding protein 1 OS=Homo sapiens OX=9606 GN=TRAK1 PE=1 SV=1	TRAK1	0.0022759	1.59
Q7Z7K6	Centromere protein V OS=Homo sapiens OX=9606 GN=CENPV PE=1 SV=1	CENPV	0.0056318	1.59
Q92889	DNA repair endonuclease XPF OS=Homo sapiens OX=9606 GN=ERCC4 PE=1 SV=3	ERCC4	0.000111239	1.37
P08670	Vimentin OS=Homo sapiens OX=9606 GN=VIM PE=1 SV=4	VIM	0.0449561	1.34
Q5VYV7	Protein SLX4IP OS=Homo sapiens OX=9606 GN=SLX4IP PE=1 SV=1	SLX4IP	0.00147668	1.29
O00139	Kinesin-like protein KIF2A OS=Homo sapiens OX=9606 GN=KIF2A PE=1 SV=3	KIF2A	0.000129103	1.28
P63167	Dynein light chain 1, cytoplasmic OS=Homo sapiens OX=9606 GN=DYNLL1 PE=1 SV=1	DYNLL1	0.0101043	1.23
P49959	Double-strand break repair protein MRE11 OS=Homo sapiens OX=9606 GN=MRE11 PE=1 SV=3	MRE11	0.000310835	1.22
P19012	Keratin, type I cytoskeletal 15 OS=Homo sapiens OX=9606 GN=KRT15 PE=1 SV=3	KRT15	0.511681	1.18
P07992	DNA excision repair protein ERCC-1 OS=Homo sapiens OX=9606 GN=ERCC1 PE=1 SV=1	ERCC1	0.000163984	1.15
Q12888	TP53-binding protein 1 OS=Homo sapiens OX=9606 GN=TP53BP1 PE=1 SV=2	TP53BP1	0.00388755	1.14
Q04695	Keratin, type I cytoskeletal 17 OS=Homo sapiens OX=9606 GN=KRT17 PE=1 SV=2	KRT17	0.328524	1.11
Q15751	Probable E3 ubiquitin-protein ligase HERC1 OS=Homo sapiens OX=9606 GN=HERC1 PE=1 SV=2	HERC1	0.0391168	1.1
Q9ULW0	Targeting protein for Xklp2 OS=Homo sapiens OX=9606 GN=TPX2 PE=1 SV=2	TPX2	0.000125767	0.99
P04637	Cellular tumor antigen p53 OS=Homo sapiens OX=9606 GN=TP53 PE=1 SV=4	TP53	0.000221307	0.99
Q92878	DNA repair protein RAD50 OS=Homo sapiens OX=9606 GN=RAD50 PE=1 SV=1	RAD50	0.000351287	0.98
P12236	ADP/ATP translocase 3 OS=Homo sapiens OX=9606 GN=SLC25A6 PE=1 SV=4	SLC25A6	0.000492066	0.97
Q9UKX7	Nuclear pore complex protein Nup50 OS=Homo sapiens OX=9606 GN=NUP50 PE=1 SV=2	NUP50	0.00173846	0.96
P01876	Immunoglobulin heavy constant alpha 1 OS=Homo sapiens OX=9606 GN=IGHA1 PE=1 SV=3	IGHA1	0.369348	0.96
P52292	Importin subunit alpha-1 OS=Homo sapiens OX=9606 GN=KPNA2 PE=1 SV=1	KPNA2	0.00103193	0.95
Q8IY92	Structure-specific endonuclease subunit SLX4 OS=Homo sapiens OX=9606 GN=SLX4 PE=1 SV=3	SLX4	0.000715265	0.94
Q15185	Prostaglandin E synthase 3 OS=Homo sapiens OX=9606 GN=PTGES3 PE=1 SV=1	PTGES3	0.0169807	0.93
P07197	Neurofilament medium polypeptide OS=Homo sapiens OX=9606 GN=NEFM PE=1 SV=3	NEFM	0.0856702	0.93
Q96RL1	BRCA1-A complex subunit RAP80 OS=Homo sapiens OX=9606 GN=UIMC1 PE=1 SV=2	UIMC1	0.00449388	0.92
Q8NFP9	Neurobeachin OS=Homo sapiens OX=9606 GN=NBEA PE=1 SV=3	NBEA	0.00620368	0.92
P62140	Serine/threonine-protein phosphatase PP1-beta catalytic subunit OS=Homo sapiens OX=9606 GN=PPP1CB PE=1 SV=3	PPP1CB	0.0148982	0.91
Q99623	Prohibitin-2 OS=Homo sapiens OX=9606 GN=PHB2 PE=1 SV=2	PHB2	0.0714736	0.91
O60671	Cell cycle checkpoint protein RAD1 OS=Homo sapiens OX=9606 GN=RAD1 PE=1 SV=1	RAD1	0.102492	0.91
P51160	Cone cGMP-specific 3',5'-cyclic phosphodiesterase subunit alpha' OS=Homo sapiens OX=9606 GN=PDE6C PE=1 SV=2	PDE6C	0.0550638	0.85
P00403	Cytochrome c oxidase subunit 2 OS=Homo sapiens OX=9606 GN=MT-CO2 PE=1 SV=1	MT-CO2	0.157148	0.85
P0C0L4	Complement C4-A OS=Homo sapiens OX=9606 GN=C4A PE=1 SV=2	C4A	0.0175909	0.83
P02786	Transferrin receptor protein 1 OS=Homo sapiens OX=9606 GN=TFRC PE=1 SV=2	TFRC	0.00101272	0.8
Q9NZR1	Tropomodulin-2 OS=Homo sapiens OX=9606 GN=TMOD2 PE=1 SV=1	TMOD2	0.00928076	0.79
P25705	ATP synthase subunit alpha, mitochondrial OS=Homo sapiens OX=9606 GN=ATP5F1A PE=1 SV=1	ATP5F1A	0.0156384	0.78
O95206	Protocadherin-8 OS=Homo sapiens OX=9606 GN=PCDH8 PE=1 SV=2	PCDH8	0.00457427	0.77
P52294	Importin subunit alpha-5 OS=Homo sapiens OX=9606 GN=KPNA1 PE=1 SV=3	KPNA1	0.000290471	0.76
Q92979	Ribosomal RNA small subunit methyltransferase NEP1 OS=Homo sapiens OX=9606 GN=EMG1 PE=1 SV=4	EMG1	0.000982459	0.75
Q86V81	THO complex subunit 4 OS=Homo sapiens OX=9606 GN=ALYREF PE=1 SV=3	ALYREF	0.0228377	0.75
P00738	Haptoglobin OS=Homo sapiens OX=9606 GN=HP PE=1 SV=1	HP	0.0988304	0.74
Q96HS1	Serine/threonine-protein phosphatase PGAM5, mitochondrial OS=Homo sapiens OX=9606 GN=PGAM5 PE=1 SV=2	PGAM5	0.000972962	0.73
P50402	Emerin OS=Homo sapiens OX=9606 GN=EMD PE=1 SV=1	EMD	0.00417719	0.69
P22061	Protein-L-isoaspartate(D-aspartate) O-methyltransferase OS=Homo sapiens OX=9606 GN=PCMT1 PE=1 SV=4	PCMT1	0.0232192	0.69
P27708	CAD protein OS=Homo sapiens OX=9606 GN=CAD PE=1 SV=3	CAD	0.0893603	0.69
Q9NU22	Midasin OS=Homo sapiens OX=9606 GN=MDN1 PE=1 SV=2	MDN1	0.00192728	0.68
P12268	Inosine-5'-monophosphate dehydrogenase 2 OS=Homo sapiens OX=9606 GN=IMPDH2 PE=1 SV=2	IMPDH2	0.00860129	0.68
Q14974	Importin subunit beta-1 OS=Homo sapiens OX=9606 GN=KPNB1 PE=1 SV=2	KPNB1	0.00112136	0.67
Q9NWB6	Arginine and glutamate-rich protein 1 OS=Homo sapiens OX=9606 GN=ARGLU1 PE=1 SV=1	ARGLU1	0.00155864	0.67
Q9UHX1	Poly(U)-binding-splicing factor PUF60 OS=Homo sapiens OX=9606 GN=PUF60 PE=1 SV=1	PUF60	0.00341098	0.67
Q6VVX0	Vitamin D 25-hydroxylase OS=Homo sapiens OX=9606 GN=CYP2R1 PE=1 SV=1	CYP2R1	0.0535104	0.67
P35579	Myosin-9 OS=Homo sapiens OX=9606 GN=MYH9 PE=1 SV=4	MYH9	0.00197225	0.66
P0DOX7	Immunoglobulin kappa light chain OS=Homo sapiens OX=9606 PE=1 SV=1	ImmunoglobulinkappalightchainOS=HomosapiensOX=9606	0.0300707	0.66
P22528	Cornifin-B OS=Homo sapiens OX=9606 GN=SPRR1B PE=1 SV=2	SPRR1B	0.0105117	0.65
O95696	Bromodomain-containing protein 1 OS=Homo sapiens OX=9606 GN=BRD1 PE=1 SV=1	BRD1	4e-05	0.64
P0DOY2	Immunoglobulin lambda constant 2 OS=Homo sapiens OX=9606 GN=IGLC2 PE=1 SV=1	IGLC2	0.00825313	0.64
O00505	Importin subunit alpha-4 OS=Homo sapiens OX=9606 GN=KPNA3 PE=1 SV=2	KPNA3	0.021913	0.64
P08238	Heat shock protein HSP 90-beta OS=Homo sapiens OX=9606 GN=HSP90AB1 PE=1 SV=4	HSP90AB1	0.0117947	0.63
P53999	Activated RNA polymerase II transcriptional coactivator p15 OS=Homo sapiens OX=9606 GN=SUB1 PE=1 SV=3	SUB1	0.022845	0.63
P22105	Tenascin-X OS=Homo sapiens OX=9606 GN=TNXB PE=1 SV=5	TNXB	0.00723381	0.62
P08779	Keratin, type I cytoskeletal 16 OS=Homo sapiens OX=9606 GN=KRT16 PE=1 SV=4	KRT16	0.422798	0.62
P60709	Actin, cytoplasmic 1 OS=Homo sapiens OX=9606 GN=ACTB PE=1 SV=1	ACTB	0.00337971	0.61
P22413	Ectonucleotide pyrophosphatase/phosphodiesterase family member 1 OS=Homo sapiens OX=9606 GN=ENPP1 PE=1 SV=2	ENPP1	0.0102897	0.6
Q5T9A4	ATPase family AAA domain-containing protein 3B OS=Homo sapiens OX=9606 GN=ATAD3B PE=1 SV=1	ATAD3B	0.0127048	0.59
P0DOX5	Immunoglobulin gamma-1 heavy chain OS=Homo sapiens OX=9606 PE=1 SV=2	Immunoglobulingamma-1heavychainOS=HomosapiensOX=9606	0.00364536	0.57
Q8WWK9	Cytoskeleton-associated protein 2 OS=Homo sapiens OX=9606 GN=CKAP2 PE=1 SV=1	CKAP2	0.0151725	0.56
P54198	Protein HIRA OS=Homo sapiens OX=9606 GN=HIRA PE=1 SV=2	HIRA	0.108761	0.56
Q9NP64	Zinc finger CCHC domain-containing protein 17 OS=Homo sapiens OX=9606 GN=ZCCHC17 PE=1 SV=1	ZCCHC17	0.0178736	0.55
P23528	Cofilin-1 OS=Homo sapiens OX=9606 GN=CFL1 PE=1 SV=3	CFL1	0.0471952	0.55
P17096	High mobility group protein HMG-I/HMG-Y OS=Homo sapiens OX=9606 GN=HMGA1 PE=1 SV=3	HMGA1	0.0259506	0.54
P68104	Elongation factor 1-alpha 1 OS=Homo sapiens OX=9606 GN=EEF1A1 PE=1 SV=1	EEF1A1	0.0336415	0.54
P11142	Heat shock cognate 71 kDa protein OS=Homo sapiens OX=9606 GN=HSPA8 PE=1 SV=1	HSPA8	0.000542016	0.53
O60341	Lysine-specific histone demethylase 1A OS=Homo sapiens OX=9606 GN=KDM1A PE=1 SV=2	KDM1A	0.0292001	0.53
P04844	Dolichyl-diphosphooligosaccharide--protein glycosyltransferase subunit 2 OS=Homo sapiens OX=9606 GN=RPN2 PE=1 SV=3	RPN2	0.0503976	0.53
Q92598	Heat shock protein 105 kDa OS=Homo sapiens OX=9606 GN=HSPH1 PE=1 SV=1	HSPH1	0.0140762	0.52
P62136	Serine/threonine-protein phosphatase PP1-alpha catalytic subunit OS=Homo sapiens OX=9606 GN=PPP1CA PE=1 SV=1	PPP1CA	0.00017376	0.51
P27348	14-3-3 protein theta OS=Homo sapiens OX=9606 GN=YWHAQ PE=1 SV=1	YWHAQ	0.00159025	0.51
Q9HC36	rRNA methyltransferase 3, mitochondrial OS=Homo sapiens OX=9606 GN=MRM3 PE=1 SV=2	MRM3	0.00369859	0.51
Q9Y383	Putative RNA-binding protein Luc7-like 2 OS=Homo sapiens OX=9606 GN=LUC7L2 PE=1 SV=2	LUC7L2	0.0081325	0.5
Q92547	DNA topoisomerase 2-binding protein 1 OS=Homo sapiens OX=9606 GN=TOPBP1 PE=1 SV=3	TOPBP1	0.0176423	0.5
O60921	Checkpoint protein HUS1 OS=Homo sapiens OX=9606 GN=HUS1 PE=1 SV=1	HUS1	0.0226853	0.5
P04259	Keratin, type II cytoskeletal 6B OS=Homo sapiens OX=9606 GN=KRT6B PE=1 SV=5	KRT6B	0.715206	0.5
O43175	D-3-phosphoglycerate dehydrogenase OS=Homo sapiens OX=9606 GN=PHGDH PE=1 SV=4	PHGDH	0.00893506	0.49
P30793	GTP cyclohydrolase 1 OS=Homo sapiens OX=9606 GN=GCH1 PE=1 SV=1	GCH1	0.0224916	0.49
Q14498	RNA-binding protein 39 OS=Homo sapiens OX=9606 GN=RBM39 PE=1 SV=2	RBM39	0.0535378	0.49
Q13185	Chromobox protein homolog 3 OS=Homo sapiens OX=9606 GN=CBX3 PE=1 SV=4	CBX3	0.000410882	0.48
P0DMV9	Heat shock 70 kDa protein 1B OS=Homo sapiens OX=9606 GN=HSPA1B PE=1 SV=1	HSPA1B	0.00778627	0.46
P04406	Glyceraldehyde-3-phosphate dehydrogenase OS=Homo sapiens OX=9606 GN=GAPDH PE=1 SV=3	GAPDH	0.198007	0.45
Q6P1M0	Long-chain fatty acid transport protein 4 OS=Homo sapiens OX=9606 GN=SLC27A4 PE=1 SV=1	SLC27A4	0.219011	0.45
P50454	Serpin H1 OS=Homo sapiens OX=9606 GN=SERPINH1 PE=1 SV=2	SERPINH1	0.00531695	0.44
P29590	Protein PML OS=Homo sapiens OX=9606 GN=PML PE=1 SV=3	PML	0.0745614	0.44
Q53H12	Acylglycerol kinase, mitochondrial OS=Homo sapiens OX=9606 GN=AGK PE=1 SV=2	AGK	0.285257	0.44
Q99638	Cell cycle checkpoint control protein RAD9A OS=Homo sapiens OX=9606 GN=RAD9A PE=1 SV=1	RAD9A	0.0698542	0.43
P62826	GTP-binding nuclear protein Ran OS=Homo sapiens OX=9606 GN=RAN PE=1 SV=3	RAN	0.0359845	0.42
P49458	Signal recognition particle 9 kDa protein OS=Homo sapiens OX=9606 GN=SRP9 PE=1 SV=2	SRP9	0.0235852	0.4
Q8IZF3	Adhesion G protein-coupled receptor F4 OS=Homo sapiens OX=9606 GN=ADGRF4 PE=1 SV=3	ADGRF4	0.0591804	0.4
P02768	Albumin OS=Homo sapiens OX=9606 GN=ALB PE=1 SV=2	ALB	0.197488	0.4
Q6PI48	Aspartate--tRNA ligase, mitochondrial OS=Homo sapiens OX=9606 GN=DARS2 PE=1 SV=1	DARS2	0.0107549	0.39
Q99832	T-complex protein 1 subunit eta OS=Homo sapiens OX=9606 GN=CCT7 PE=1 SV=2	CCT7	0.0944128	0.39
Q9BXS6	Nucleolar and spindle-associated protein 1 OS=Homo sapiens OX=9606 GN=NUSAP1 PE=1 SV=1	NUSAP1	0.0841466	0.38
P04843	Dolichyl-diphosphooligosaccharide--protein glycosyltransferase subunit 1 OS=Homo sapiens OX=9606 GN=RPN1 PE=1 SV=1	RPN1	0.374711	0.38
P13639	Elongation factor 2 OS=Homo sapiens OX=9606 GN=EEF2 PE=1 SV=4	EEF2	0.0426926	0.37
Q96EY8	Corrinoid adenosyltransferase MMAB OS=Homo sapiens OX=9606 GN=MMAB PE=1 SV=1	MMAB	0.0198385	0.36
P52815	Large ribosomal subunit protein bL12m OS=Homo sapiens OX=9606 GN=MRPL12 PE=1 SV=2	MRPL12	0.0962253	0.36
Q06830	Peroxiredoxin-1 OS=Homo sapiens OX=9606 GN=PRDX1 PE=1 SV=1	PRDX1	0.124113	0.36
Q9NVI7	ATPase family AAA domain-containing protein 3A OS=Homo sapiens OX=9606 GN=ATAD3A PE=1 SV=2	ATAD3A	0.0958308	0.35
Q92576	PHD finger protein 3 OS=Homo sapiens OX=9606 GN=PHF3 PE=1 SV=3	PHF3	0.102408	0.35
Q9BY77	Polymerase delta-interacting protein 3 OS=Homo sapiens OX=9606 GN=POLDIP3 PE=1 SV=2	POLDIP3	0.0160881	0.34
P07900	Heat shock protein HSP 90-alpha OS=Homo sapiens OX=9606 GN=HSP90AA1 PE=1 SV=5	HSP90AA1	0.0487999	0.34
P31689	DnaJ homolog subfamily A member 1 OS=Homo sapiens OX=9606 GN=DNAJA1 PE=1 SV=2	DNAJA1	0.0221364	0.33
Q8WXF1	Paraspeckle component 1 OS=Homo sapiens OX=9606 GN=PSPC1 PE=1 SV=1	PSPC1	0.0290641	0.33
P29692	Elongation factor 1-delta OS=Homo sapiens OX=9606 GN=EEF1D PE=1 SV=5	EEF1D	0.0898849	0.33
P25205	DNA replication licensing factor MCM3 OS=Homo sapiens OX=9606 GN=MCM3 PE=1 SV=3	MCM3	0.234345	0.33
Q96KG9	N-terminal kinase-like protein OS=Homo sapiens OX=9606 GN=SCYL1 PE=1 SV=1	SCYL1	0.0714019	0.32
P08240	Signal recognition particle receptor subunit alpha OS=Homo sapiens OX=9606 GN=SRPRA PE=1 SV=2	SRPRA	0.0949701	0.32
Q7L014	Probable ATP-dependent RNA helicase DDX46 OS=Homo sapiens OX=9606 GN=DDX46 PE=1 SV=2	DDX46	0.213423	0.32
Q86Y46	Keratin, type II cytoskeletal 73 OS=Homo sapiens OX=9606 GN=KRT73 PE=1 SV=1	KRT73	0.272395	0.32
P26641	Elongation factor 1-gamma OS=Homo sapiens OX=9606 GN=EEF1G PE=1 SV=3	EEF1G	0.0146216	0.31
P06396	Gelsolin OS=Homo sapiens OX=9606 GN=GSN PE=1 SV=1	GSN	0.00910394	0.3
P50991	T-complex protein 1 subunit delta OS=Homo sapiens OX=9606 GN=CCT4 PE=1 SV=4	CCT4	0.0654301	0.3
P05141	ADP/ATP translocase 2 OS=Homo sapiens OX=9606 GN=SLC25A5 PE=1 SV=7	SLC25A5	0.00522711	0.29
Q13263	Transcription intermediary factor 1-beta OS=Homo sapiens OX=9606 GN=TRIM28 PE=1 SV=5	TRIM28	0.0463158	0.29
Q9Y5M8	Signal recognition particle receptor subunit beta OS=Homo sapiens OX=9606 GN=SRPRB PE=1 SV=3	SRPRB	0.051519	0.29
Q96P63	Serpin B12 OS=Homo sapiens OX=9606 GN=SERPINB12 PE=1 SV=1	SERPINB12	0.382935	0.29
O60884	DnaJ homolog subfamily A member 2 OS=Homo sapiens OX=9606 GN=DNAJA2 PE=1 SV=1	DNAJA2	0.0576695	0.28
Q9H467	CUE domain-containing protein 2 OS=Homo sapiens OX=9606 GN=CUEDC2 PE=1 SV=1	CUEDC2	0.131594	0.28
P63173	Large ribosomal subunit protein eL38 OS=Homo sapiens OX=9606 GN=RPL38 PE=1 SV=2	RPL38	0.0757614	0.27
Q93009	Ubiquitin carboxyl-terminal hydrolase 7 OS=Homo sapiens OX=9606 GN=USP7 PE=1 SV=2	USP7	0.000350723	0.26
P23588	Eukaryotic translation initiation factor 4B OS=Homo sapiens OX=9606 GN=EIF4B PE=1 SV=2	EIF4B	0.0239353	0.26
Q9NSI2	Ribosome biogenesis protein SLX9 homolog OS=Homo sapiens OX=9606 GN=SLX9 PE=1 SV=2	SLX9	0.213792	0.26
Q15365	Poly(rC)-binding protein 1 OS=Homo sapiens OX=9606 GN=PCBP1 PE=1 SV=2	PCBP1	0.309556	0.26
Q08554	Desmocollin-1 OS=Homo sapiens OX=9606 GN=DSC1 PE=1 SV=2	DSC1	0.489419	0.26
Q15274	Nicotinate-nucleotide pyrophosphorylase [carboxylating] OS=Homo sapiens OX=9606 GN=QPRT PE=1 SV=3	QPRT	0.000583813	0.25
Q8NC51	SERPINE1 mRNA-binding protein 1 OS=Homo sapiens OX=9606 GN=SERBP1 PE=1 SV=2	SERBP1	0.0316375	0.25
Q99714	3-hydroxyacyl-CoA dehydrogenase type-2 OS=Homo sapiens OX=9606 GN=HSD17B10 PE=1 SV=3	HSD17B10	0.135733	0.25
Q14676	Mediator of DNA damage checkpoint protein 1 OS=Homo sapiens OX=9606 GN=MDC1 PE=1 SV=3	MDC1	0.075936	0.24
Q96F86	Enhancer of mRNA-decapping protein 3 OS=Homo sapiens OX=9606 GN=EDC3 PE=1 SV=1	EDC3	0.129725	0.24
P22087	rRNA 2'-O-methyltransferase fibrillarin OS=Homo sapiens OX=9606 GN=FBL PE=1 SV=2	FBL	0.236555	0.24
O00303	Eukaryotic translation initiation factor 3 subunit F OS=Homo sapiens OX=9606 GN=EIF3F PE=1 SV=1	EIF3F	0.281864	0.24
Q86YS3	Rab11 family-interacting protein 4 OS=Homo sapiens OX=9606 GN=RAB11FIP4 PE=1 SV=1	RAB11FIP4	0.831853	0.24
P38646	Stress-70 protein, mitochondrial OS=Homo sapiens OX=9606 GN=HSPA9 PE=1 SV=2	HSPA9	0.0334871	0.23
P42166	Lamina-associated polypeptide 2, isoform alpha OS=Homo sapiens OX=9606 GN=TMPO PE=1 SV=2	TMPO	0.0500562	0.23
Q9Y265	RuvB-like 1 OS=Homo sapiens OX=9606 GN=RUVBL1 PE=1 SV=1	RUVBL1	0.068893	0.23
Q96AG4	Leucine-rich repeat-containing protein 59 OS=Homo sapiens OX=9606 GN=LRRC59 PE=1 SV=1	LRRC59	0.613914	0.23
P54136	Arginine--tRNA ligase, cytoplasmic OS=Homo sapiens OX=9606 GN=RARS1 PE=1 SV=2	RARS1	0.15982	0.22
O43809	Cleavage and polyadenylation specificity factor subunit 5 OS=Homo sapiens OX=9606 GN=NUDT21 PE=1 SV=1	NUDT21	0.227454	0.22
P49674	Casein kinase I isoform epsilon OS=Homo sapiens OX=9606 GN=CSNK1E PE=1 SV=1	CSNK1E	0.178078	0.21
P11586	C-1-tetrahydrofolate synthase, cytoplasmic OS=Homo sapiens OX=9606 GN=MTHFD1 PE=1 SV=4	MTHFD1	0.348485	0.21
O60832	H/ACA ribonucleoprotein complex subunit DKC1 OS=Homo sapiens OX=9606 GN=DKC1 PE=1 SV=3	DKC1	0.38572	0.21
Q13435	Splicing factor 3B subunit 2 OS=Homo sapiens OX=9606 GN=SF3B2 PE=1 SV=2	SF3B2	0.191125	0.2
P15311	Ezrin OS=Homo sapiens OX=9606 GN=EZR PE=1 SV=4	EZR	0.446094	0.2
P13645	Keratin, type I cytoskeletal 10 OS=Homo sapiens OX=9606 GN=KRT10 PE=1 SV=6	KRT10	0.719412	0.2
Q66LE6	Serine/threonine-protein phosphatase 2A 55 kDa regulatory subunit B delta isoform OS=Homo sapiens OX=9606 GN=PPP2R2D PE=1 SV=1	PPP2R2D	0.0342721	0.19
P63241	Eukaryotic translation initiation factor 5A-1 OS=Homo sapiens OX=9606 GN=EIF5A PE=1 SV=2	EIF5A	0.0573174	0.19
Q09666	Neuroblast differentiation-associated protein AHNAK OS=Homo sapiens OX=9606 GN=AHNAK PE=1 SV=2	AHNAK	0.356906	0.19
P35908	Keratin, type II cytoskeletal 2 epidermal OS=Homo sapiens OX=9606 GN=KRT2 PE=1 SV=2	KRT2	0.742157	0.19
P13647	Keratin, type II cytoskeletal 5 OS=Homo sapiens OX=9606 GN=KRT5 PE=1 SV=3	KRT5	0.761244	0.19
P10809	60 kDa heat shock protein, mitochondrial OS=Homo sapiens OX=9606 GN=HSPD1 PE=1 SV=2	HSPD1	0.280492	0.18
P78527	DNA-dependent protein kinase catalytic subunit OS=Homo sapiens OX=9606 GN=PRKDC PE=1 SV=3	PRKDC	0.311976	0.18
Q00325	Solute carrier family 25 member 3 OS=Homo sapiens OX=9606 GN=SLC25A3 PE=1 SV=2	SLC25A3	0.33195	0.18
Q92599	Septin-8 OS=Homo sapiens OX=9606 GN=SEPTIN8 PE=1 SV=4	SEPTIN8	0.252826	0.17
P40616	ADP-ribosylation factor-like protein 1 OS=Homo sapiens OX=9606 GN=ARL1 PE=1 SV=1	ARL1	0.034778	0.16
Q16637	Survival motor neuron protein OS=Homo sapiens OX=9606 GN=SMN1 PE=1 SV=1	SMN1	0.0361717	0.16
P57678	Gem-associated protein 4 OS=Homo sapiens OX=9606 GN=GEMIN4 PE=1 SV=2	GEMIN4	0.169728	0.16
Q14978	Nucleolar and coiled-body phosphoprotein 1 OS=Homo sapiens OX=9606 GN=NOLC1 PE=1 SV=2	NOLC1	0.243698	0.15
Q14694	Ubiquitin carboxyl-terminal hydrolase 10 OS=Homo sapiens OX=9606 GN=USP10 PE=1 SV=2	USP10	0.244278	0.15
Q99873	Protein arginine N-methyltransferase 1 OS=Homo sapiens OX=9606 GN=PRMT1 PE=1 SV=3	PRMT1	0.0079064	0.14
Q8IZA0	Dyslexia-associated protein KIAA0319-like protein OS=Homo sapiens OX=9606 GN=KIAA0319L PE=1 SV=2	KIAA0319L	0.539554	0.14
Q9BRS2	Serine/threonine-protein kinase RIO1 OS=Homo sapiens OX=9606 GN=RIOK1 PE=1 SV=2	RIOK1	0.54441	0.14
Q7Z794	Keratin, type II cytoskeletal 1b OS=Homo sapiens OX=9606 GN=KRT77 PE=1 SV=3	KRT77	0.815772	0.14
P37108	Signal recognition particle 14 kDa protein OS=Homo sapiens OX=9606 GN=SRP14 PE=1 SV=2	SRP14	0.186446	0.13
Q2TAY7	WD40 repeat-containing protein SMU1 OS=Homo sapiens OX=9606 GN=SMU1 PE=1 SV=2	SMU1	0.201705	0.13
Q92997	Segment polarity protein dishevelled homolog DVL-3 OS=Homo sapiens OX=9606 GN=DVL3 PE=1 SV=2	DVL3	0.271404	0.13
P60891	Ribose-phosphate pyrophosphokinase 1 OS=Homo sapiens OX=9606 GN=PRPS1 PE=1 SV=2	PRPS1	0.326635	0.13
P11021	Endoplasmic reticulum chaperone BiP OS=Homo sapiens OX=9606 GN=HSPA5 PE=1 SV=2	HSPA5	0.158774	0.12
O60524	Ribosome quality control complex subunit NEMF OS=Homo sapiens OX=9606 GN=NEMF PE=1 SV=4	NEMF	0.344779	0.12
Q8N684	Cleavage and polyadenylation specificity factor subunit 7 OS=Homo sapiens OX=9606 GN=CPSF7 PE=1 SV=1	CPSF7	0.398	0.12
P30260	Cell division cycle protein 27 homolog OS=Homo sapiens OX=9606 GN=CDC27 PE=1 SV=2	CDC27	0.135808	0.11
Q15019	Septin-2 OS=Homo sapiens OX=9606 GN=SEPTIN2 PE=1 SV=1	SEPTIN2	0.289569	0.11
P46783	Small ribosomal subunit protein eS10 OS=Homo sapiens OX=9606 GN=RPS10 PE=1 SV=1	RPS10	0.702162	0.11
P31944	Caspase-14 OS=Homo sapiens OX=9606 GN=CASP14 PE=1 SV=2	CASP14	0.871477	0.11
P06748	Nucleophosmin OS=Homo sapiens OX=9606 GN=NPM1 PE=1 SV=2	NPM1	0.380452	0.1
P40222	Alpha-taxilin OS=Homo sapiens OX=9606 GN=TXLNA PE=1 SV=3	TXLNA	0.430087	0.1
P14923	Junction plakoglobin OS=Homo sapiens OX=9606 GN=JUP PE=1 SV=3	JUP	0.851155	0.1
P12273	Prolactin-inducible protein OS=Homo sapiens OX=9606 GN=PIP PE=1 SV=1	PIP	0.896761	0.1
Q14008	Cytoskeleton-associated protein 5 OS=Homo sapiens OX=9606 GN=CKAP5 PE=1 SV=3	CKAP5	0.169572	0.09
P63208	S-phase kinase-associated protein 1 OS=Homo sapiens OX=9606 GN=SKP1 PE=1 SV=2	SKP1	0.58501	0.09
P62979	Ubiquitin-ribosomal protein eS31 fusion protein OS=Homo sapiens OX=9606 GN=RPS27A PE=1 SV=2	RPS27A	0.751933	0.09
P16615	Sarcoplasmic/endoplasmic reticulum calcium ATPase 2 OS=Homo sapiens OX=9606 GN=ATP2A2 PE=1 SV=1	ATP2A2	0.537946	0.08
Q96S59	Ran-binding protein 9 OS=Homo sapiens OX=9606 GN=RANBP9 PE=1 SV=1	RANBP9	0.648095	0.08
A1A4S6	Rho GTPase-activating protein 10 OS=Homo sapiens OX=9606 GN=ARHGAP10 PE=1 SV=1	ARHGAP10	0.32761	0.07
Q9NTK5	Obg-like ATPase 1 OS=Homo sapiens OX=9606 GN=OLA1 PE=1 SV=2	OLA1	0.5026	0.07
O14744	Protein arginine N-methyltransferase 5 OS=Homo sapiens OX=9606 GN=PRMT5 PE=1 SV=4	PRMT5	0.534306	0.07
P12956	X-ray repair cross-complementing protein 6 OS=Homo sapiens OX=9606 GN=XRCC6 PE=1 SV=2	XRCC6	0.642586	0.07
P07339	Cathepsin D OS=Homo sapiens OX=9606 GN=CTSD PE=1 SV=1	CTSD	0.901377	0.07
P23246	Splicing factor, proline- and glutamine-rich OS=Homo sapiens OX=9606 GN=SFPQ PE=1 SV=2	SFPQ	0.56367	0.06
Q13123	Protein Red OS=Homo sapiens OX=9606 GN=IK PE=1 SV=3	IK	0.586209	0.06
Q9Y3D9	Small ribosomal subunit protein mS23 OS=Homo sapiens OX=9606 GN=MRPS23 PE=1 SV=2	MRPS23	0.648619	0.06
P62805	Histone H4 OS=Homo sapiens OX=9606 GN=H4C1 PE=1 SV=2	H4C1	0.700653	0.06
Q13283	Ras GTPase-activating protein-binding protein 1 OS=Homo sapiens OX=9606 GN=G3BP1 PE=1 SV=1	G3BP1	0.57918	0.05
Q92499	ATP-dependent RNA helicase DDX1 OS=Homo sapiens OX=9606 GN=DDX1 PE=1 SV=2	DDX1	0.661541	0.05
O60762	Dolichol-phosphate mannosyltransferase subunit 1 OS=Homo sapiens OX=9606 GN=DPM1 PE=1 SV=1	DPM1	0.736384	0.05
P22626	Heterogeneous nuclear ribonucleoproteins A2/B1 OS=Homo sapiens OX=9606 GN=HNRNPA2B1 PE=1 SV=2	HNRNPA2B1	0.87852	0.05
Q9UJX3	Anaphase-promoting complex subunit 7 OS=Homo sapiens OX=9606 GN=ANAPC7 PE=1 SV=5	ANAPC7	0.721156	0.04
Q9H0S4	Probable ATP-dependent RNA helicase DDX47 OS=Homo sapiens OX=9606 GN=DDX47 PE=1 SV=1	DDX47	0.760615	0.04
Q5BKZ1	DBIRD complex subunit ZNF326 OS=Homo sapiens OX=9606 GN=ZNF326 PE=1 SV=2	ZNF326	0.793038	0.04
P11387	DNA topoisomerase 1 OS=Homo sapiens OX=9606 GN=TOP1 PE=1 SV=2	TOP1	0.83035	0.04
Q9BRT9	DNA replication complex GINS protein SLD5 OS=Homo sapiens OX=9606 GN=GINS4 PE=1 SV=1	GINS4	0.87643	0.04
Q8N1N4	Keratin, type II cytoskeletal 78 OS=Homo sapiens OX=9606 GN=KRT78 PE=1 SV=2	KRT78	0.920577	0.04
P04264	Keratin, type II cytoskeletal 1 OS=Homo sapiens OX=9606 GN=KRT1 PE=1 SV=6	KRT1	0.950217	0.04
P38398	Breast cancer type 1 susceptibility protein OS=Homo sapiens OX=9606 GN=BRCA1 PE=1 SV=2	BRCA1	0.863722	0.03
Q7Z2Z1	Treslin OS=Homo sapiens OX=9606 GN=TICRR PE=1 SV=2	TICRR	0.878602	0.03
Q9BZE4	GTP-binding protein 4 OS=Homo sapiens OX=9606 GN=GTPBP4 PE=1 SV=3	GTPBP4	0.886891	0.03
Q8IZL8	Proline-, glutamic acid- and leucine-rich protein 1 OS=Homo sapiens OX=9606 GN=PELP1 PE=1 SV=2	PELP1	0.899519	0.03
Q15517	Corneodesmosin OS=Homo sapiens OX=9606 GN=CDSN PE=1 SV=3	CDSN	0.942971	0.03
Q6KB66	Keratin, type II cytoskeletal 80 OS=Homo sapiens OX=9606 GN=KRT80 PE=1 SV=2	KRT80	0.952169	0.03
P02538	Keratin, type II cytoskeletal 6A OS=Homo sapiens OX=9606 GN=KRT6A PE=1 SV=3	KRT6A	0.96905	0.03
P62857	Small ribosomal subunit protein eS28 OS=Homo sapiens OX=9606 GN=RPS28 PE=1 SV=1	RPS28	0.928161	0.02
P35527	Keratin, type I cytoskeletal 9 OS=Homo sapiens OX=9606 GN=KRT9 PE=1 SV=3	KRT9	0.97021	0.02
O00193	Small acidic protein OS=Homo sapiens OX=9606 GN=SMAP PE=1 SV=1	SMAP	0.934257	0.01
Q15366	Poly(rC)-binding protein 2 OS=Homo sapiens OX=9606 GN=PCBP2 PE=1 SV=1	PCBP2	0.971694	0.01
Q16514	Transcription initiation factor TFIID subunit 12 OS=Homo sapiens OX=9606 GN=TAF12 PE=1 SV=1	TAF12	0.98492	0
Q9Y6X9	ATPase MORC2 OS=Homo sapiens OX=9606 GN=MORC2 PE=1 SV=2	MORC2	0.850487	-0.02
P24863	Cyclin-C OS=Homo sapiens OX=9606 GN=CCNC PE=1 SV=2	CCNC	0.896392	-0.02
Q01081	Splicing factor U2AF 35 kDa subunit OS=Homo sapiens OX=9606 GN=U2AF1 PE=1 SV=3	U2AF1	0.946931	-0.02
Q9BX63	Fanconi anemia group J protein OS=Homo sapiens OX=9606 GN=BRIP1 PE=1 SV=2	BRIP1	0.947061	-0.02
Q15459	Splicing factor 3A subunit 1 OS=Homo sapiens OX=9606 GN=SF3A1 PE=1 SV=1	SF3A1	0.604265	-0.03
Q12962	Transcription initiation factor TFIID subunit 10 OS=Homo sapiens OX=9606 GN=TAF10 PE=1 SV=1	TAF10	0.761041	-0.03
Q96GA3	Protein LTV1 homolog OS=Homo sapiens OX=9606 GN=LTV1 PE=1 SV=1	LTV1	0.83394	-0.03
Q15233	Non-POU domain-containing octamer-binding protein OS=Homo sapiens OX=9606 GN=NONO PE=1 SV=4	NONO	0.723687	-0.04
Q86W56	Poly(ADP-ribose) glycohydrolase OS=Homo sapiens OX=9606 GN=PARG PE=1 SV=1	PARG	0.731715	-0.04
O75943	Cell cycle checkpoint protein RAD17 OS=Homo sapiens OX=9606 GN=RAD17 PE=1 SV=2	RAD17	0.807123	-0.04
Q9NWT1	p21-activated protein kinase-interacting protein 1 OS=Homo sapiens OX=9606 GN=PAK1IP1 PE=1 SV=2	PAK1IP1	0.898182	-0.04
P02533	Keratin, type I cytoskeletal 14 OS=Homo sapiens OX=9606 GN=KRT14 PE=1 SV=4	KRT14	0.921488	-0.04
Q92833	Protein Jumonji OS=Homo sapiens OX=9606 GN=JARID2 PE=1 SV=2	JARID2	0.758551	-0.05
Q14257	Reticulocalbin-2 OS=Homo sapiens OX=9606 GN=RCN2 PE=1 SV=1	RCN2	0.826834	-0.05
Q9C075	Keratin, type I cytoskeletal 23 OS=Homo sapiens OX=9606 GN=KRT23 PE=1 SV=2	KRT23	0.889851	-0.05
O60506	Heterogeneous nuclear ribonucleoprotein Q OS=Homo sapiens OX=9606 GN=SYNCRIP PE=1 SV=2	SYNCRIP	0.619442	-0.06
Q93073	Selenocysteine insertion sequence-binding protein 2-like OS=Homo sapiens OX=9606 GN=SECISBP2L PE=1 SV=3	SECISBP2L	0.670691	-0.06
P28370	Probable global transcription activator SNF2L1 OS=Homo sapiens OX=9606 GN=SMARCA1 PE=1 SV=2	SMARCA1	0.776816	-0.06
P15924	Desmoplakin OS=Homo sapiens OX=9606 GN=DSP PE=1 SV=3	DSP	0.871255	-0.06
P62081	Small ribosomal subunit protein eS7 OS=Homo sapiens OX=9606 GN=RPS7 PE=1 SV=1	RPS7	0.253128	-0.07
Q9NYF8	Bcl-2-associated transcription factor 1 OS=Homo sapiens OX=9606 GN=BCLAF1 PE=1 SV=2	BCLAF1	0.578217	-0.07
Q96DY7	Mdm2-binding protein OS=Homo sapiens OX=9606 GN=MTBP PE=1 SV=1	MTBP	0.578623	-0.07
Q9Y3F4	Serine-threonine kinase receptor-associated protein OS=Homo sapiens OX=9606 GN=STRAP PE=1 SV=1	STRAP	0.604797	-0.07
P25325	3-mercaptopyruvate sulfurtransferase OS=Homo sapiens OX=9606 GN=MPST PE=1 SV=3	MPST	0.391774	-0.08
P13010	X-ray repair cross-complementing protein 5 OS=Homo sapiens OX=9606 GN=XRCC5 PE=1 SV=3	XRCC5	0.448181	-0.08
Q8NCA5	Protein FAM98A OS=Homo sapiens OX=9606 GN=FAM98A PE=1 SV=2	FAM98A	0.543867	-0.08
Q9Y224	RNA transcription, translation and transport factor protein OS=Homo sapiens OX=9606 GN=RTRAF PE=1 SV=1	RTRAF	0.608757	-0.08
Q9Y2W1	Thyroid hormone receptor-associated protein 3 OS=Homo sapiens OX=9606 GN=THRAP3 PE=1 SV=2	THRAP3	0.628829	-0.08
Q8WYB5	Histone acetyltransferase KAT6B OS=Homo sapiens OX=9606 GN=KAT6B PE=1 SV=3	KAT6B	0.372715	-0.09
Q8TDI0	Chromodomain-helicase-DNA-binding protein 5 OS=Homo sapiens OX=9606 GN=CHD5 PE=1 SV=1	CHD5	0.275622	-0.1
Q15424	Scaffold attachment factor B1 OS=Homo sapiens OX=9606 GN=SAFB PE=1 SV=4	SAFB	0.331911	-0.1
P23396	Small ribosomal subunit protein uS3 OS=Homo sapiens OX=9606 GN=RPS3 PE=1 SV=2	RPS3	0.338367	-0.1
Q15542	Transcription initiation factor TFIID subunit 5 OS=Homo sapiens OX=9606 GN=TAF5 PE=1 SV=3	TAF5	0.64383	-0.1
Q9Y221	60S ribosome subunit biogenesis protein NIP7 homolog OS=Homo sapiens OX=9606 GN=NIP7 PE=1 SV=1	NIP7	0.703713	-0.1
Q66PJ3	ADP-ribosylation factor-like protein 6-interacting protein 4 OS=Homo sapiens OX=9606 GN=ARL6IP4 PE=1 SV=3	ARL6IP4	0.794363	-0.1
O75643	U5 small nuclear ribonucleoprotein 200 kDa helicase OS=Homo sapiens OX=9606 GN=SNRNP200 PE=1 SV=2	SNRNP200	0.07329	-0.11
Q15029	116 kDa U5 small nuclear ribonucleoprotein component OS=Homo sapiens OX=9606 GN=EFTUD2 PE=1 SV=1	EFTUD2	0.20593	-0.11
O43719	HIV Tat-specific factor 1 OS=Homo sapiens OX=9606 GN=HTATSF1 PE=1 SV=1	HTATSF1	0.238387	-0.11
Q99728	BRCA1-associated RING domain protein 1 OS=Homo sapiens OX=9606 GN=BARD1 PE=1 SV=2	BARD1	0.309597	-0.12
Q8IY81	pre-rRNA 2'-O-ribose RNA methyltransferase FTSJ3 OS=Homo sapiens OX=9606 GN=FTSJ3 PE=1 SV=2	FTSJ3	0.605974	-0.12
Q86YZ3	Hornerin OS=Homo sapiens OX=9606 GN=HRNR PE=1 SV=2	HRNR	0.688918	-0.12
P08621	U1 small nuclear ribonucleoprotein 70 kDa OS=Homo sapiens OX=9606 GN=SNRNP70 PE=1 SV=2	SNRNP70	0.256301	-0.13
O00567	Nucleolar protein 56 OS=Homo sapiens OX=9606 GN=NOP56 PE=1 SV=4	NOP56	0.522132	-0.13
Q9UKM9	RNA-binding protein Raly OS=Homo sapiens OX=9606 GN=RALY PE=1 SV=1	RALY	0.31484	-0.14
O00268	Transcription initiation factor TFIID subunit 4 OS=Homo sapiens OX=9606 GN=TAF4 PE=1 SV=2	TAF4	0.354572	-0.14
P14866	Heterogeneous nuclear ribonucleoprotein L OS=Homo sapiens OX=9606 GN=HNRNPL PE=1 SV=2	HNRNPL	0.544789	-0.14
Q9H0D6	5'-3' exoribonuclease 2 OS=Homo sapiens OX=9606 GN=XRN2 PE=1 SV=1	XRN2	0.597752	-0.14
Q8N9E0	Protein FAM133A OS=Homo sapiens OX=9606 GN=FAM133A PE=1 SV=1	FAM133A	0.0633234	-0.15
Q12874	Splicing factor 3A subunit 3 OS=Homo sapiens OX=9606 GN=SF3A3 PE=1 SV=1	SF3A3	0.237652	-0.15
Q15428	Splicing factor 3A subunit 2 OS=Homo sapiens OX=9606 GN=SF3A2 PE=1 SV=2	SF3A2	0.263189	-0.15
Q2NL82	Pre-rRNA-processing protein TSR1 homolog OS=Homo sapiens OX=9606 GN=TSR1 PE=1 SV=1	TSR1	0.324731	-0.15
Q96EY7	Small ribosomal subunit protein mS39 OS=Homo sapiens OX=9606 GN=PTCD3 PE=1 SV=3	PTCD3	0.386169	-0.15
P61978	Heterogeneous nuclear ribonucleoprotein K OS=Homo sapiens OX=9606 GN=HNRNPK PE=1 SV=1	HNRNPK	0.0768045	-0.16
P07910	Heterogeneous nuclear ribonucleoproteins C1/C2 OS=Homo sapiens OX=9606 GN=HNRNPC PE=1 SV=4	HNRNPC	0.237457	-0.16
P11388	DNA topoisomerase 2-alpha OS=Homo sapiens OX=9606 GN=TOP2A PE=1 SV=3	TOP2A	0.146696	-0.17
Q15910	Histone-lysine N-methyltransferase EZH2 OS=Homo sapiens OX=9606 GN=EZH2 PE=1 SV=2	EZH2	0.525256	-0.17
O60264	SWI/SNF-related matrix-associated actin-dependent regulator of chromatin subfamily A member 5 OS=Homo sapiens OX=9606 GN=SMARCA5 PE=1 SV=1	SMARCA5	0.157963	-0.18
O43143	ATP-dependent RNA helicase DHX15 OS=Homo sapiens OX=9606 GN=DHX15 PE=1 SV=2	DHX15	0.353179	-0.18
P05089	Arginase-1 OS=Homo sapiens OX=9606 GN=ARG1 PE=1 SV=2	ARG1	0.670075	-0.18
P08865	Small ribosomal subunit protein uS2 OS=Homo sapiens OX=9606 GN=RPSA PE=1 SV=4	RPSA	0.33154	-0.19
Q9NVP1	ATP-dependent RNA helicase DDX18 OS=Homo sapiens OX=9606 GN=DDX18 PE=1 SV=2	DDX18	0.337304	-0.19
Q13472	DNA topoisomerase 3-alpha OS=Homo sapiens OX=9606 GN=TOP3A PE=1 SV=1	TOP3A	0.278367	-0.2
P62995	Transformer-2 protein homolog beta OS=Homo sapiens OX=9606 GN=TRA2B PE=1 SV=1	TRA2B	0.35066	-0.2
Q9Y3T9	Nucleolar complex protein 2 homolog OS=Homo sapiens OX=9606 GN=NOC2L PE=1 SV=4	NOC2L	0.374203	-0.2
Q96I25	Splicing factor 45 OS=Homo sapiens OX=9606 GN=RBM17 PE=1 SV=1	RBM17	0.344293	-0.21
O75533	Splicing factor 3B subunit 1 OS=Homo sapiens OX=9606 GN=SF3B1 PE=1 SV=3	SF3B1	0.0149241	-0.22
O75530	Polycomb protein EED OS=Homo sapiens OX=9606 GN=EED PE=1 SV=2	EED	0.186345	-0.22
Q8WVM0	Dimethyladenosine transferase 1, mitochondrial OS=Homo sapiens OX=9606 GN=TFB1M PE=1 SV=1	TFB1M	0.347183	-0.22
Q9P0M6	Core histone macro-H2A.2 OS=Homo sapiens OX=9606 GN=MACROH2A2 PE=1 SV=3	MACROH2A2	0.589806	-0.22
Q96T51	RUN and FYVE domain-containing protein 1 OS=Homo sapiens OX=9606 GN=RUFY1 PE=1 SV=2	RUFY1	0.0595039	-0.23
Q9UII4	E3 ISG15--protein ligase HERC5 OS=Homo sapiens OX=9606 GN=HERC5 PE=1 SV=2	HERC5	0.115626	-0.23
P09874	Poly [ADP-ribose] polymerase 1 OS=Homo sapiens OX=9606 GN=PARP1 PE=1 SV=4	PARP1	0.173372	-0.23
Q3MHD2	Protein LSM12 OS=Homo sapiens OX=9606 GN=LSM12 PE=1 SV=2	LSM12	0.212377	-0.23
Q9HCE1	Helicase MOV-10 OS=Homo sapiens OX=9606 GN=MOV10 PE=1 SV=2	MOV10	0.298575	-0.23
P39019	Small ribosomal subunit protein eS19 OS=Homo sapiens OX=9606 GN=RPS19 PE=1 SV=2	RPS19	0.311098	-0.23
Q70CQ2	Ubiquitin carboxyl-terminal hydrolase 34 OS=Homo sapiens OX=9606 GN=USP34 PE=1 SV=2	USP34	0.542201	-0.23
P26358	DNA (cytosine-5)-methyltransferase 1 OS=Homo sapiens OX=9606 GN=DNMT1 PE=1 SV=2	DNMT1	0.0174292	-0.24
Q6P2E9	Enhancer of mRNA-decapping protein 4 OS=Homo sapiens OX=9606 GN=EDC4 PE=1 SV=1	EDC4	0.128726	-0.24
Q7L0Y3	tRNA methyltransferase 10 homolog C OS=Homo sapiens OX=9606 GN=TRMT10C PE=1 SV=2	TRMT10C	0.218202	-0.24
O14654	Insulin receptor substrate 4 OS=Homo sapiens OX=9606 GN=IRS4 PE=1 SV=1	IRS4	0.00229511	-0.25
Q15393	Splicing factor 3B subunit 3 OS=Homo sapiens OX=9606 GN=SF3B3 PE=1 SV=4	SF3B3	0.0128977	-0.25
O43293	Death-associated protein kinase 3 OS=Homo sapiens OX=9606 GN=DAPK3 PE=1 SV=1	DAPK3	0.0936575	-0.25
Q9UQ35	Serine/arginine repetitive matrix protein 2 OS=Homo sapiens OX=9606 GN=SRRM2 PE=1 SV=2	SRRM2	0.10617	-0.25
Q16531	DNA damage-binding protein 1 OS=Homo sapiens OX=9606 GN=DDB1 PE=1 SV=1	DDB1	0.223125	-0.25
Q9BRX5	DNA replication complex GINS protein PSF3 OS=Homo sapiens OX=9606 GN=GINS3 PE=1 SV=1	GINS3	0.197247	-0.26
Q13243	Serine/arginine-rich splicing factor 5 OS=Homo sapiens OX=9606 GN=SRSF5 PE=1 SV=1	SRSF5	0.0969012	-0.27
Q96B01	RAD51-associated protein 1 OS=Homo sapiens OX=9606 GN=RAD51AP1 PE=1 SV=1	RAD51AP1	0.0995851	-0.27
O76094	Signal recognition particle subunit SRP72 OS=Homo sapiens OX=9606 GN=SRP72 PE=1 SV=3	SRP72	0.16698	-0.27
Q5VWG9	Transcription initiation factor TFIID subunit 3 OS=Homo sapiens OX=9606 GN=TAF3 PE=1 SV=1	TAF3	0.212234	-0.27
Q8TAQ2	SWI/SNF complex subunit SMARCC2 OS=Homo sapiens OX=9606 GN=SMARCC2 PE=1 SV=1	SMARCC2	0.433429	-0.27
Q9NQ55	Suppressor of SWI4 1 homolog OS=Homo sapiens OX=9606 GN=PPAN PE=2 SV=1	PPAN	0.51703	-0.27
P62280	Small ribosomal subunit protein uS17 OS=Homo sapiens OX=9606 GN=RPS11 PE=1 SV=3	RPS11	0.0621406	-0.28
P55795	Heterogeneous nuclear ribonucleoprotein H2 OS=Homo sapiens OX=9606 GN=HNRNPH2 PE=1 SV=1	HNRNPH2	0.41634	-0.28
Q14444	Caprin-1 OS=Homo sapiens OX=9606 GN=CAPRIN1 PE=1 SV=2	CAPRIN1	0.0790054	-0.29
Q7RTV0	PHD finger-like domain-containing protein 5A OS=Homo sapiens OX=9606 GN=PHF5A PE=1 SV=1	PHF5A	0.206385	-0.29
Q9UJV9	Probable ATP-dependent RNA helicase DDX41 OS=Homo sapiens OX=9606 GN=DDX41 PE=1 SV=2	DDX41	0.249358	-0.29
Q6Y7W6	GRB10-interacting GYF protein 2 OS=Homo sapiens OX=9606 GN=GIGYF2 PE=1 SV=1	GIGYF2	0.0477422	-0.3
P54132	RecQ-like DNA helicase BLM OS=Homo sapiens OX=9606 GN=BLM PE=1 SV=1	BLM	0.0819707	-0.3
P46087	Probable 28S rRNA (cytosine(4447)-C(5))-methyltransferase OS=Homo sapiens OX=9606 GN=NOP2 PE=1 SV=2	NOP2	0.298699	-0.3
P14678	Small nuclear ribonucleoprotein-associated proteins B and B' OS=Homo sapiens OX=9606 GN=SNRPB PE=1 SV=2	SNRPB	0.0758911	-0.31
Q92841	Probable ATP-dependent RNA helicase DDX17 OS=Homo sapiens OX=9606 GN=DDX17 PE=1 SV=2	DDX17	0.0786436	-0.31
P46782	Small ribosomal subunit protein uS7 OS=Homo sapiens OX=9606 GN=RPS5 PE=1 SV=4	RPS5	0.10234	-0.31
Q6PKG0	La-related protein 1 OS=Homo sapiens OX=9606 GN=LARP1 PE=1 SV=2	LARP1	0.137957	-0.31
Q9Y3B9	RRP15-like protein OS=Homo sapiens OX=9606 GN=RRP15 PE=1 SV=2	RRP15	0.207553	-0.31
Q86V48	Leucine zipper protein 1 OS=Homo sapiens OX=9606 GN=LUZP1 PE=1 SV=2	LUZP1	0.00494668	-0.32
P26599	Polypyrimidine tract-binding protein 1 OS=Homo sapiens OX=9606 GN=PTBP1 PE=1 SV=2	PTBP1	0.0656656	-0.32
Q7KZI7	Serine/threonine-protein kinase MARK2 OS=Homo sapiens OX=9606 GN=MARK2 PE=1 SV=2	MARK2	0.0790418	-0.32
Q9UK33	Zinc finger protein 580 OS=Homo sapiens OX=9606 GN=ZNF580 PE=1 SV=1	ZNF580	0.0123069	-0.33
P62269	Small ribosomal subunit protein uS13 OS=Homo sapiens OX=9606 GN=RPS18 PE=1 SV=3	RPS18	0.00796289	-0.34
Q13330	Metastasis-associated protein MTA1 OS=Homo sapiens OX=9606 GN=MTA1 PE=1 SV=2	MTA1	0.163375	-0.34
P48729	Casein kinase I isoform alpha OS=Homo sapiens OX=9606 GN=CSNK1A1 PE=1 SV=2	CSNK1A1	0.226225	-0.34
Q6PID8	Kelch domain-containing protein 10 OS=Homo sapiens OX=9606 GN=KLHDC10 PE=1 SV=1	KLHDC10	0.343442	-0.34
O75179	Ankyrin repeat domain-containing protein 17 OS=Homo sapiens OX=9606 GN=ANKRD17 PE=1 SV=3	ANKRD17	0.0170214	-0.35
Q9BU76	Multiple myeloma tumor-associated protein 2 OS=Homo sapiens OX=9606 GN=MMTAG2 PE=1 SV=1	MMTAG2	0.0673956	-0.35
P68371	Tubulin beta-4B chain OS=Homo sapiens OX=9606 GN=TUBB4B PE=1 SV=1	TUBB4B	0.0696882	-0.35
Q9NRR4	Ribonuclease 3 OS=Homo sapiens OX=9606 GN=DROSHA PE=1 SV=2	DROSHA	0.0956397	-0.35
O00178	GTP-binding protein 1 OS=Homo sapiens OX=9606 GN=GTPBP1 PE=1 SV=3	GTPBP1	0.0268231	-0.36
P61964	WD repeat-containing protein 5 OS=Homo sapiens OX=9606 GN=WDR5 PE=1 SV=1	WDR5	0.0536999	-0.36
Q9BQ75	Protein CMSS1 OS=Homo sapiens OX=9606 GN=CMSS1 PE=1 SV=2	CMSS1	0.0634187	-0.36
P17844	Probable ATP-dependent RNA helicase DDX5 OS=Homo sapiens OX=9606 GN=DDX5 PE=1 SV=1	DDX5	0.0503063	-0.38
Q6UWP8	Suprabasin OS=Homo sapiens OX=9606 GN=SBSN PE=1 SV=2	SBSN	0.555896	-0.38
P31943	Heterogeneous nuclear ribonucleoprotein H OS=Homo sapiens OX=9606 GN=HNRNPH1 PE=1 SV=4	HNRNPH1	0.0220253	-0.39
P51659	Peroxisomal multifunctional enzyme type 2 OS=Homo sapiens OX=9606 GN=HSD17B4 PE=1 SV=3	HSD17B4	0.0363767	-0.39
Q8IUF8	Ribosomal oxygenase 2 OS=Homo sapiens OX=9606 GN=RIOX2 PE=1 SV=1	RIOX2	0.0495379	-0.39
Q07065	Cytoskeleton-associated protein 4 OS=Homo sapiens OX=9606 GN=CKAP4 PE=1 SV=2	CKAP4	0.0834966	-0.39
Q9BQ67	Glutamate-rich WD repeat-containing protein 1 OS=Homo sapiens OX=9606 GN=GRWD1 PE=1 SV=1	GRWD1	0.132899	-0.39
Q9UMS4	Pre-mRNA-processing factor 19 OS=Homo sapiens OX=9606 GN=PRPF19 PE=1 SV=1	PRPF19	0.121203	-0.4
Q9NRL2	Bromodomain adjacent to zinc finger domain protein 1A OS=Homo sapiens OX=9606 GN=BAZ1A PE=1 SV=2	BAZ1A	0.0363283	-0.41
P07305	Histone H1.0 OS=Homo sapiens OX=9606 GN=H1-0 PE=1 SV=3	H1-0	0.0844194	-0.41
P62913	Large ribosomal subunit protein uL5 OS=Homo sapiens OX=9606 GN=RPL11 PE=1 SV=2	RPL11	0.0935097	-0.41
P62861	Ubiquitin-like FUBI-ribosomal protein eS30 fusion protein OS=Homo sapiens OX=9606 GN=FAU PE=1 SV=2	FAU	0.133739	-0.41
Q13895	Bystin OS=Homo sapiens OX=9606 GN=BYSL PE=1 SV=3	BYSL	0.202307	-0.41
P04908	Histone H2A type 1-B/E OS=Homo sapiens OX=9606 GN=H2AC4 PE=1 SV=2	H2AC4	0.348764	-0.41
P68363	Tubulin alpha-1B chain OS=Homo sapiens OX=9606 GN=TUBA1B PE=1 SV=1	TUBA1B	0.00720316	-0.42
P38919	Eukaryotic initiation factor 4A-III OS=Homo sapiens OX=9606 GN=EIF4A3 PE=1 SV=4	EIF4A3	0.023983	-0.43
Q9H9A7	RecQ-mediated genome instability protein 1 OS=Homo sapiens OX=9606 GN=RMI1 PE=1 SV=3	RMI1	0.0573548	-0.43
Q7Z417	FMR1-interacting protein NUFIP2 OS=Homo sapiens OX=9606 GN=NUFIP2 PE=1 SV=1	NUFIP2	0.142418	-0.43
Q9H0A0	RNA cytidine acetyltransferase OS=Homo sapiens OX=9606 GN=NAT10 PE=1 SV=2	NAT10	0.195357	-0.43
P07437	Tubulin beta chain OS=Homo sapiens OX=9606 GN=TUBB PE=1 SV=2	TUBB	0.00209278	-0.44
P43243	Matrin-3 OS=Homo sapiens OX=9606 GN=MATR3 PE=1 SV=2	MATR3	0.0195829	-0.44
O75475	PC4 and SFRS1-interacting protein OS=Homo sapiens OX=9606 GN=PSIP1 PE=1 SV=1	PSIP1	0.0429692	-0.44
Q06265	Exosome complex component RRP45 OS=Homo sapiens OX=9606 GN=EXOSC9 PE=1 SV=3	EXOSC9	0.110396	-0.45
Q9Y3Y2	Chromatin target of PRMT1 protein OS=Homo sapiens OX=9606 GN=CHTOP PE=1 SV=2	CHTOP	0.36478	-0.45
P16104	Histone H2AX OS=Homo sapiens OX=9606 GN=H2AX PE=1 SV=2	H2AX	0.0476056	-0.46
P60866	Small ribosomal subunit protein uS10 OS=Homo sapiens OX=9606 GN=RPS20 PE=1 SV=1	RPS20	0.0480459	-0.46
Q8WXG6	MAP kinase-activating death domain protein OS=Homo sapiens OX=9606 GN=MADD PE=1 SV=2	MADD	0.0668934	-0.46
P52597	Heterogeneous nuclear ribonucleoprotein F OS=Homo sapiens OX=9606 GN=HNRNPF PE=1 SV=3	HNRNPF	0.0159204	-0.47
Q01844	RNA-binding protein EWS OS=Homo sapiens OX=9606 GN=EWSR1 PE=1 SV=1	EWSR1	0.0743265	-0.47
Q99848	Probable rRNA-processing protein EBP2 OS=Homo sapiens OX=9606 GN=EBNA1BP2 PE=1 SV=2	EBNA1BP2	0.126761	-0.47
P52756	RNA-binding protein 5 OS=Homo sapiens OX=9606 GN=RBM5 PE=1 SV=2	RBM5	0.141041	-0.47
Q99575	Ribonucleases P/MRP protein subunit POP1 OS=Homo sapiens OX=9606 GN=POP1 PE=1 SV=2	POP1	0.216124	-0.48
P62829	Large ribosomal subunit protein uL14 OS=Homo sapiens OX=9606 GN=RPL23 PE=1 SV=1	RPL23	0.0492986	-0.49
Q8TDN6	Ribosome biogenesis protein BRX1 homolog OS=Homo sapiens OX=9606 GN=BRIX1 PE=1 SV=2	BRIX1	0.152492	-0.49
O75494	Serine/arginine-rich splicing factor 10 OS=Homo sapiens OX=9606 GN=SRSF10 PE=1 SV=1	SRSF10	0.180177	-0.49
P49848	Transcription initiation factor TFIID subunit 6 OS=Homo sapiens OX=9606 GN=TAF6 PE=1 SV=1	TAF6	0.00451255	-0.5
Q09161	Nuclear cap-binding protein subunit 1 OS=Homo sapiens OX=9606 GN=NCBP1 PE=1 SV=1	NCBP1	0.0272379	-0.5
P46777	Large ribosomal subunit protein uL18 OS=Homo sapiens OX=9606 GN=RPL5 PE=1 SV=3	RPL5	0.119734	-0.5
Q49A26	Cytokine-like nuclear factor N-PAC OS=Homo sapiens OX=9606 GN=GLYR1 PE=1 SV=4	GLYR1	0.17163	-0.5
Q96SB4	SRSF protein kinase 1 OS=Homo sapiens OX=9606 GN=SRPK1 PE=1 SV=2	SRPK1	0.015761	-0.51
Q9UHB9	Signal recognition particle subunit SRP68 OS=Homo sapiens OX=9606 GN=SRP68 PE=1 SV=2	SRP68	0.0513791	-0.51
Q08188	Protein-glutamine gamma-glutamyltransferase E OS=Homo sapiens OX=9606 GN=TGM3 PE=1 SV=4	TGM3	0.485542	-0.51
P27635	Large ribosomal subunit protein uL16 OS=Homo sapiens OX=9606 GN=RPL10 PE=1 SV=5	RPL10	0.0264894	-0.52
Q00839	Heterogeneous nuclear ribonucleoprotein U OS=Homo sapiens OX=9606 GN=HNRNPU PE=1 SV=6	HNRNPU	0.0635318	-0.52
P25398	Small ribosomal subunit protein eS12 OS=Homo sapiens OX=9606 GN=RPS12 PE=1 SV=3	RPS12	0.0574517	-0.53
O75223	Gamma-glutamylcyclotransferase OS=Homo sapiens OX=9606 GN=GGCT PE=1 SV=1	GGCT	0.483676	-0.53
Q14157	Ubiquitin-associated protein 2-like OS=Homo sapiens OX=9606 GN=UBAP2L PE=1 SV=2	UBAP2L	0.0103057	-0.54
P27816	Microtubule-associated protein 4 OS=Homo sapiens OX=9606 GN=MAP4 PE=1 SV=3	MAP4	0.0145804	-0.54
Q14566	DNA replication licensing factor MCM6 OS=Homo sapiens OX=9606 GN=MCM6 PE=1 SV=1	MCM6	0.0420703	-0.54
Q13823	Nucleolar GTP-binding protein 2 OS=Homo sapiens OX=9606 GN=GNL2 PE=1 SV=1	GNL2	0.0823352	-0.54
O76021	Ribosomal L1 domain-containing protein 1 OS=Homo sapiens OX=9606 GN=RSL1D1 PE=1 SV=3	RSL1D1	0.0840873	-0.54
P81605	Dermcidin OS=Homo sapiens OX=9606 GN=DCD PE=1 SV=2	DCD	0.62969	-0.54
O75534	Cold shock domain-containing protein E1 OS=Homo sapiens OX=9606 GN=CSDE1 PE=1 SV=2	CSDE1	0.00245517	-0.55
P35249	Replication factor C subunit 4 OS=Homo sapiens OX=9606 GN=RFC4 PE=1 SV=2	RFC4	0.0165438	-0.55
P33991	DNA replication licensing factor MCM4 OS=Homo sapiens OX=9606 GN=MCM4 PE=1 SV=5	MCM4	0.0170348	-0.55
P82930	Small ribosomal subunit protein mS34 OS=Homo sapiens OX=9606 GN=MRPS34 PE=1 SV=2	MRPS34	0.022429	-0.55
P17480	Nucleolar transcription factor 1 OS=Homo sapiens OX=9606 GN=UBTF PE=1 SV=1	UBTF	0.00678523	-0.56
Q14684	Ribosomal RNA processing protein 1 homolog B OS=Homo sapiens OX=9606 GN=RRP1B PE=1 SV=3	RRP1B	0.0221349	-0.56
P11940	Polyadenylate-binding protein 1 OS=Homo sapiens OX=9606 GN=PABPC1 PE=1 SV=2	PABPC1	0.0636683	-0.56
Q9P2E9	Ribosome-binding protein 1 OS=Homo sapiens OX=9606 GN=RRBP1 PE=1 SV=5	RRBP1	0.00293485	-0.57
P51991	Heterogeneous nuclear ribonucleoprotein A3 OS=Homo sapiens OX=9606 GN=HNRNPA3 PE=1 SV=2	HNRNPA3	0.00656211	-0.57
Q1ED39	Lysine-rich nucleolar protein 1 OS=Homo sapiens OX=9606 GN=KNOP1 PE=1 SV=1	KNOP1	0.0391467	-0.57
P51114	RNA-binding protein FXR1 OS=Homo sapiens OX=9606 GN=FXR1 PE=1 SV=3	FXR1	0.0584382	-0.57
P38159	RNA-binding motif protein, X chromosome OS=Homo sapiens OX=9606 GN=RBMX PE=1 SV=3	RBMX	0.0341559	-0.58
Q9BVP2	Guanine nucleotide-binding protein-like 3 OS=Homo sapiens OX=9606 GN=GNL3 PE=1 SV=2	GNL3	0.05949	-0.58
O60814	Histone H2B type 1-K OS=Homo sapiens OX=9606 GN=H2BC12 PE=1 SV=3	H2BC12	0.000943818	-0.59
Q14980	Nuclear mitotic apparatus protein 1 OS=Homo sapiens OX=9606 GN=NUMA1 PE=1 SV=2	NUMA1	0.00642447	-0.6
P40938	Replication factor C subunit 3 OS=Homo sapiens OX=9606 GN=RFC3 PE=1 SV=2	RFC3	0.0132845	-0.6
P35250	Replication factor C subunit 2 OS=Homo sapiens OX=9606 GN=RFC2 PE=1 SV=3	RFC2	0.0253126	-0.6
P18077	Large ribosomal subunit protein eL33 OS=Homo sapiens OX=9606 GN=RPL35A PE=1 SV=2	RPL35A	0.105941	-0.6
Q7L2E3	ATP-dependent RNA helicase DHX30 OS=Homo sapiens OX=9606 GN=DHX30 PE=1 SV=1	DHX30	0.0544184	-0.61
Q9ULL8	Protein Shroom4 OS=Homo sapiens OX=9606 GN=SHROOM4 PE=1 SV=3	SHROOM4	0.105438	-0.61
Q9UPP1	Histone lysine demethylase PHF8 OS=Homo sapiens OX=9606 GN=PHF8 PE=1 SV=3	PHF8	0.00345814	-0.62
Q9Y5B9	FACT complex subunit SPT16 OS=Homo sapiens OX=9606 GN=SUPT16H PE=1 SV=1	SUPT16H	0.00624706	-0.62
O00571	ATP-dependent RNA helicase DDX3X OS=Homo sapiens OX=9606 GN=DDX3X PE=1 SV=3	DDX3X	0.01696	-0.62
Q6FI13	Histone H2A type 2-A OS=Homo sapiens OX=9606 GN=H2AC18 PE=1 SV=3	H2AC18	0.117631	-0.62
P35251	Replication factor C subunit 1 OS=Homo sapiens OX=9606 GN=RFC1 PE=1 SV=4	RFC1	0.00876889	-0.63
P40937	Replication factor C subunit 5 OS=Homo sapiens OX=9606 GN=RFC5 PE=1 SV=1	RFC5	0.0142568	-0.63
P0C0S5	Histone H2A.Z OS=Homo sapiens OX=9606 GN=H2AZ1 PE=1 SV=2	H2AZ1	0.00111756	-0.64
Q12905	Interleukin enhancer-binding factor 2 OS=Homo sapiens OX=9606 GN=ILF2 PE=1 SV=2	ILF2	0.0493396	-0.64
P46776	Large ribosomal subunit protein uL15 OS=Homo sapiens OX=9606 GN=RPL27A PE=1 SV=2	RPL27A	0.0642084	-0.64
Q13310	Polyadenylate-binding protein 4 OS=Homo sapiens OX=9606 GN=PABPC4 PE=1 SV=1	PABPC4	0.00326512	-0.65
Q96KR1	Zinc finger RNA-binding protein OS=Homo sapiens OX=9606 GN=ZFR PE=1 SV=2	ZFR	0.0106934	-0.65
Q8IY37	Probable ATP-dependent RNA helicase DHX37 OS=Homo sapiens OX=9606 GN=DHX37 PE=1 SV=1	DHX37	0.0392156	-0.65
Q9Y5Q9	General transcription factor 3C polypeptide 3 OS=Homo sapiens OX=9606 GN=GTF3C3 PE=1 SV=1	GTF3C3	0.00320404	-0.68
Q13428	Treacle protein OS=Homo sapiens OX=9606 GN=TCOF1 PE=1 SV=3	TCOF1	0.014197	-0.68
P05387	Large ribosomal subunit protein P2 OS=Homo sapiens OX=9606 GN=RPLP2 PE=1 SV=1	RPLP2	0.069708	-0.68
P62851	Small ribosomal subunit protein eS25 OS=Homo sapiens OX=9606 GN=RPS25 PE=1 SV=1	RPS25	0.00868523	-0.69
P35268	Large ribosomal subunit protein eL22 OS=Homo sapiens OX=9606 GN=RPL22 PE=1 SV=2	RPL22	0.00525364	-0.7
Q86UK7	E3 ubiquitin-protein ligase ZNF598 OS=Homo sapiens OX=9606 GN=ZNF598 PE=1 SV=1	ZNF598	0.310781	-0.7
P62266	Small ribosomal subunit protein uS12 OS=Homo sapiens OX=9606 GN=RPS23 PE=1 SV=3	RPS23	0.0252147	-0.71
Q13547	Histone deacetylase 1 OS=Homo sapiens OX=9606 GN=HDAC1 PE=1 SV=1	HDAC1	0.0256992	-0.71
P62244	Small ribosomal subunit protein uS8 OS=Homo sapiens OX=9606 GN=RPS15A PE=1 SV=2	RPS15A	0.0467088	-0.71
P62263	Small ribosomal subunit protein uS11 OS=Homo sapiens OX=9606 GN=RPS14 PE=1 SV=3	RPS14	0.0246735	-0.72
P83881	Large ribosomal subunit protein eL42 OS=Homo sapiens OX=9606 GN=RPL36A PE=1 SV=2	RPL36A	0.0303502	-0.73
Q01780	Exosome component 10 OS=Homo sapiens OX=9606 GN=EXOSC10 PE=1 SV=2	EXOSC10	0.00983229	-0.74
P84243	Histone H3.3 OS=Homo sapiens OX=9606 GN=H3-3A PE=1 SV=2	H3-3A	0.0138575	-0.74
O00425	Insulin-like growth factor 2 mRNA-binding protein 3 OS=Homo sapiens OX=9606 GN=IGF2BP3 PE=1 SV=2	IGF2BP3	0.0339153	-0.74
Q5SSJ5	Heterochromatin protein 1-binding protein 3 OS=Homo sapiens OX=9606 GN=HP1BP3 PE=1 SV=1	HP1BP3	0.0441806	-0.74
Q12906	Interleukin enhancer-binding factor 3 OS=Homo sapiens OX=9606 GN=ILF3 PE=1 SV=3	ILF3	0.0253903	-0.76
P50914	Large ribosomal subunit protein eL14 OS=Homo sapiens OX=9606 GN=RPL14 PE=1 SV=4	RPL14	0.0283132	-0.76
P15880	Small ribosomal subunit protein uS5 OS=Homo sapiens OX=9606 GN=RPS2 PE=1 SV=2	RPS2	0.0345251	-0.76
Q8NHQ9	ATP-dependent RNA helicase DDX55 OS=Homo sapiens OX=9606 GN=DDX55 PE=1 SV=3	DDX55	0.057095	-0.76
P56182	Ribosomal RNA processing protein 1 homolog A OS=Homo sapiens OX=9606 GN=RRP1 PE=1 SV=1	RRP1	0.0673029	-0.76
P61513	Large ribosomal subunit protein eL43 OS=Homo sapiens OX=9606 GN=RPL37A PE=1 SV=2	RPL37A	0.0177204	-0.77
Q9NZI8	Insulin-like growth factor 2 mRNA-binding protein 1 OS=Homo sapiens OX=9606 GN=IGF2BP1 PE=1 SV=2	IGF2BP1	0.0220895	-0.77
Q8N9T8	Protein KRI1 homolog OS=Homo sapiens OX=9606 GN=KRI1 PE=1 SV=3	KRI1	0.0306037	-0.77
P10412	Histone H1.4 OS=Homo sapiens OX=9606 GN=H1-4 PE=1 SV=2	H1-4	0.0495334	-0.77
Q9BQG0	Myb-binding protein 1A OS=Homo sapiens OX=9606 GN=MYBBP1A PE=1 SV=2	MYBBP1A	0.0439165	-0.78
O15479	Melanoma-associated antigen B2 OS=Homo sapiens OX=9606 GN=MAGEB2 PE=1 SV=3	MAGEB2	0.0188139	-0.79
P46779	Large ribosomal subunit protein eL28 OS=Homo sapiens OX=9606 GN=RPL28 PE=1 SV=3	RPL28	0.027229	-0.79
Q9NR30	Nucleolar RNA helicase 2 OS=Homo sapiens OX=9606 GN=DDX21 PE=1 SV=5	DDX21	0.0415136	-0.79
Q96PK6	RNA-binding protein 14 OS=Homo sapiens OX=9606 GN=RBM14 PE=1 SV=2	RBM14	0.0614037	-0.79
P68431	Histone H3.1 OS=Homo sapiens OX=9606 GN=H3C1 PE=1 SV=2	H3C1	0.00225843	-0.8
P62701	Small ribosomal subunit protein eS4, X isoform OS=Homo sapiens OX=9606 GN=RPS4X PE=1 SV=2	RPS4X	0.0333641	-0.8
P39023	Large ribosomal subunit protein uL3 OS=Homo sapiens OX=9606 GN=RPL3 PE=1 SV=2	RPL3	0.0421747	-0.8
Q7Z2W4	Zinc finger CCCH-type antiviral protein 1 OS=Homo sapiens OX=9606 GN=ZC3HAV1 PE=1 SV=3	ZC3HAV1	0.00816018	-0.81
Q15717	ELAV-like protein 1 OS=Homo sapiens OX=9606 GN=ELAVL1 PE=1 SV=2	ELAVL1	0.000844258	-0.82
Q99459	Cell division cycle 5-like protein OS=Homo sapiens OX=9606 GN=CDC5L PE=1 SV=2	CDC5L	0.0227406	-0.82
Q07020	Large ribosomal subunit protein eL18 OS=Homo sapiens OX=9606 GN=RPL18 PE=1 SV=2	RPL18	0.0465904	-0.82
P35637	RNA-binding protein FUS OS=Homo sapiens OX=9606 GN=FUS PE=1 SV=1	FUS	0.0358932	-0.83
Q9UN86	Ras GTPase-activating protein-binding protein 2 OS=Homo sapiens OX=9606 GN=G3BP2 PE=1 SV=2	G3BP2	0.0400869	-0.83
P84098	Large ribosomal subunit protein eL19 OS=Homo sapiens OX=9606 GN=RPL19 PE=1 SV=1	RPL19	0.0252305	-0.85
Q92804	TATA-binding protein-associated factor 2N OS=Homo sapiens OX=9606 GN=TAF15 PE=1 SV=1	TAF15	0.0522517	-0.85
P18621	Large ribosomal subunit protein uL22 OS=Homo sapiens OX=9606 GN=RPL17 PE=1 SV=3	RPL17	0.0200779	-0.86
Q13610	Periodic tryptophan protein 1 homolog OS=Homo sapiens OX=9606 GN=PWP1 PE=1 SV=1	PWP1	0.035613	-0.86
P08708	Small ribosomal subunit protein eS17 OS=Homo sapiens OX=9606 GN=RPS17 PE=1 SV=2	RPS17	0.0122822	-0.87
P62899	Large ribosomal subunit protein eL31 OS=Homo sapiens OX=9606 GN=RPL31 PE=1 SV=1	RPL31	0.0198015	-0.87
P30050	Large ribosomal subunit protein uL11 OS=Homo sapiens OX=9606 GN=RPL12 PE=1 SV=1	RPL12	0.0233669	-0.87
Q08211	ATP-dependent RNA helicase A OS=Homo sapiens OX=9606 GN=DHX9 PE=1 SV=4	DHX9	0.0289875	-0.87
P61313	Large ribosomal subunit protein eL15 OS=Homo sapiens OX=9606 GN=RPL15 PE=1 SV=2	RPL15	0.0275763	-0.88
P62249	Small ribosomal subunit protein uS9 OS=Homo sapiens OX=9606 GN=RPS16 PE=1 SV=2	RPS16	0.00999951	-0.89
P46778	Large ribosomal subunit protein eL21 OS=Homo sapiens OX=9606 GN=RPL21 PE=1 SV=2	RPL21	0.0217399	-0.89
P26373	Large ribosomal subunit protein eL13 OS=Homo sapiens OX=9606 GN=RPL13 PE=1 SV=4	RPL13	0.0236845	-0.9
P52272	Heterogeneous nuclear ribonucleoprotein M OS=Homo sapiens OX=9606 GN=HNRNPM PE=1 SV=3	HNRNPM	0.0138914	-0.92
P62753	Small ribosomal subunit protein eS6 OS=Homo sapiens OX=9606 GN=RPS6 PE=1 SV=1	RPS6	0.0217065	-0.92
P62241	Small ribosomal subunit protein eS8 OS=Homo sapiens OX=9606 GN=RPS8 PE=1 SV=2	RPS8	0.0247246	-0.92
P62750	Large ribosomal subunit protein uL23 OS=Homo sapiens OX=9606 GN=RPL23A PE=1 SV=1	RPL23A	0.0192877	-0.93
P49207	Large ribosomal subunit protein eL34 OS=Homo sapiens OX=9606 GN=RPL34 PE=1 SV=3	RPL34	0.021209	-0.93
Q02878	Large ribosomal subunit protein eL6 OS=Homo sapiens OX=9606 GN=RPL6 PE=1 SV=3	RPL6	0.0223355	-0.93
Q06787	Fragile X messenger ribonucleoprotein 1 OS=Homo sapiens OX=9606 GN=FMR1 PE=1 SV=1	FMR1	0.00548369	-0.94
P05388	Large ribosomal subunit protein uL10 OS=Homo sapiens OX=9606 GN=RPLP0 PE=1 SV=1	RPLP0	0.0201673	-0.94
P61247	Small ribosomal subunit protein eS1 OS=Homo sapiens OX=9606 GN=RPS3A PE=1 SV=2	RPS3A	0.0162398	-0.96
P61254	Large ribosomal subunit protein uL24 OS=Homo sapiens OX=9606 GN=RPL26 PE=1 SV=1	RPL26	0.0181019	-0.96
P62424	Large ribosomal subunit protein eL8 OS=Homo sapiens OX=9606 GN=RPL7A PE=1 SV=2	RPL7A	0.0231243	-0.96
P16402	Histone H1.3 OS=Homo sapiens OX=9606 GN=H1-3 PE=1 SV=2	H1-3	0.0246617	-0.97
P61353	Large ribosomal subunit protein eL27 OS=Homo sapiens OX=9606 GN=RPL27 PE=1 SV=2	RPL27	0.0166424	-0.98
P42766	Large ribosomal subunit protein uL29 OS=Homo sapiens OX=9606 GN=RPL35 PE=1 SV=2	RPL35	0.0380192	-0.98
O95625	Zinc finger and BTB domain-containing protein 11 OS=Homo sapiens OX=9606 GN=ZBTB11 PE=1 SV=2	ZBTB11	0.012076	-0.99
Q92522	Histone H1.10 OS=Homo sapiens OX=9606 GN=H1-10 PE=1 SV=1	H1-10	0.0210197	-0.99
P62277	Small ribosomal subunit protein uS15 OS=Homo sapiens OX=9606 GN=RPS13 PE=1 SV=2	RPS13	0.0083501	-1
P62906	Large ribosomal subunit protein uL1 OS=Homo sapiens OX=9606 GN=RPL10A PE=1 SV=2	RPL10A	0.0122646	-1
P32969	Large ribosomal subunit protein uL6 OS=Homo sapiens OX=9606 GN=RPL9 PE=1 SV=1	RPL9	0.0284065	-1
Q6DKI1	Ribosomal protein uL30-like OS=Homo sapiens OX=9606 GN=RPL7L1 PE=1 SV=2	RPL7L1	0.0360098	-1
Q9Y3U8	Large ribosomal subunit protein eL36 OS=Homo sapiens OX=9606 GN=RPL36 PE=1 SV=3	RPL36	0.0261393	-1.01
Q9UMY1	Nucleolar protein 7 OS=Homo sapiens OX=9606 GN=NOL7 PE=1 SV=2	NOL7	0.000794245	-1.02
P36578	Large ribosomal subunit protein uL4 OS=Homo sapiens OX=9606 GN=RPL4 PE=1 SV=5	RPL4	0.0170911	-1.02
P61927	Large ribosomal subunit protein eL37 OS=Homo sapiens OX=9606 GN=RPL37 PE=1 SV=2	RPL37	0.0239304	-1.02
P62910	Large ribosomal subunit protein eL32 OS=Homo sapiens OX=9606 GN=RPL32 PE=1 SV=2	RPL32	0.0320602	-1.02
P18124	Large ribosomal subunit protein uL30 OS=Homo sapiens OX=9606 GN=RPL7 PE=1 SV=1	RPL7	0.0196882	-1.03
Q02543	Large ribosomal subunit protein eL20 OS=Homo sapiens OX=9606 GN=RPL18A PE=1 SV=2	RPL18A	0.0249344	-1.03
P62917	Large ribosomal subunit protein uL2 OS=Homo sapiens OX=9606 GN=RPL8 PE=1 SV=2	RPL8	0.0167092	-1.04
P05386	Large ribosomal subunit protein P1 OS=Homo sapiens OX=9606 GN=RPLP1 PE=1 SV=1	RPLP1	0.119595	-1.04
P62888	Large ribosomal subunit protein eL30 OS=Homo sapiens OX=9606 GN=RPL30 PE=1 SV=2	RPL30	0.0177239	-1.05
P47914	Large ribosomal subunit protein eL29 OS=Homo sapiens OX=9606 GN=RPL29 PE=1 SV=2	RPL29	0.0215248	-1.05
P48634	Protein PRRC2A OS=Homo sapiens OX=9606 GN=PRRC2A PE=1 SV=3	PRRC2A	0.00157355	-1.07
P40429	Large ribosomal subunit protein uL13 OS=Homo sapiens OX=9606 GN=RPL13A PE=1 SV=2	RPL13A	0.0218346	-1.07
P83731	Large ribosomal subunit protein eL24 OS=Homo sapiens OX=9606 GN=RPL24 PE=1 SV=1	RPL24	0.0289958	-1.08
Q9UNQ2	Probable dimethyladenosine transferase OS=Homo sapiens OX=9606 GN=DIMT1 PE=1 SV=1	DIMT1	0.0427546	-1.08
P67809	Y-box-binding protein 1 OS=Homo sapiens OX=9606 GN=YBX1 PE=1 SV=3	YBX1	0.014672	-1.09
P16403	Histone H1.2 OS=Homo sapiens OX=9606 GN=H1-2 PE=1 SV=2	H1-2	0.0229585	-1.12
P62847	Small ribosomal subunit protein eS24 OS=Homo sapiens OX=9606 GN=RPS24 PE=1 SV=1	RPS24	0.0223895	-1.14
P19338	Nucleolin OS=Homo sapiens OX=9606 GN=NCL PE=1 SV=3	NCL	0.0354707	-1.17
P46781	Small ribosomal subunit protein uS4 OS=Homo sapiens OX=9606 GN=RPS9 PE=1 SV=3	RPS9	0.0105455	-1.24
O60282	Kinesin heavy chain isoform 5C OS=Homo sapiens OX=9606 GN=KIF5C PE=1 SV=1	KIF5C	0.0116271	-1.29
Q9Y3B7	Large ribosomal subunit protein uL11m OS=Homo sapiens OX=9606 GN=MRPL11 PE=1 SV=1	MRPL11	0.00719448	-1.3
Q14690	Protein RRP5 homolog OS=Homo sapiens OX=9606 GN=PDCD11 PE=1 SV=3	PDCD11	0.0226777	-1.32
O95793	Double-stranded RNA-binding protein Staufen homolog 1 OS=Homo sapiens OX=9606 GN=STAU1 PE=1 SV=2	STAU1	0.04231	-1.33
Q9H6F5	Coiled-coil domain-containing protein 86 OS=Homo sapiens OX=9606 GN=CCDC86 PE=1 SV=1	CCDC86	0.010059	-1.35
Q13242	Serine/arginine-rich splicing factor 9 OS=Homo sapiens OX=9606 GN=SRSF9 PE=1 SV=1	SRSF9	0.0946512	-1.44
P16989	Y-box-binding protein 3 OS=Homo sapiens OX=9606 GN=YBX3 PE=1 SV=4	YBX3	0.00506925	-1.47
Q8WXX5	DnaJ homolog subfamily C member 9 OS=Homo sapiens OX=9606 GN=DNAJC9 PE=1 SV=1	DNAJC9	0.0161399	-1.58
Q9NW13	RNA-binding protein 28 OS=Homo sapiens OX=9606 GN=RBM28 PE=1 SV=3	RBM28	0.0227217	-1.71

## Sheet: 1E
Enrichment FDR	nGenes	Fold Enrichment	Pathway	Genes
1.98e-05	6	21.3177	GO:0006303 double-strand break repair via nonhomologous end joining	MRE11 TP53BP1 RIF1 NUDT16L1 ERCC1 ERCC4
1.98e-05	6	21.3177	GO:0035825 homologous recombination	EME1 ERCC4 SLX4 MRE11 RAD50 TOPBP1
4.76e-06	7	20.2436	GO:0010833 telomere maintenance via telomere lengthening	PTGES3 RAD50 HSP90AA1 HSP90AB1 ERCC4 SLX4 MRE11
9.25e-06	7	18.1349	GO:0006289 nucleotide-excision repair	ERCC1 HUS1 ERCC4 ACTB TP53 USP7 SLX4
0.00608921	3	17.7648	GO:0036297 interstrand cross-link repair	ERCC4 SLX4 ERCC1
1.61e-05	7	16.1199	GO:0044774 mitotic DNA integrity checkpoint signaling	MRE11 HUS1 EME1 TOPBP1 PLK1 TP53 UIMC1
9.28e-08	11	13.7476	GO:0032200 telomere organization	MRE11 RIF1 PTGES3 RAD50 HUS1 HSP90AA1 HSP90AB1 ERCC4 SLX4 ERCC1 USP7
1.56e-06	10	11.6218	GO:0042770 signal transduction in response to DNA damage	MRE11 TP53BP1 HUS1 EME1 TOPBP1 RHNO1 TP53 PLK1 KDM1A UIMC1
4.09e-10	16	11.4348	GO:0006310 DNA recombination	ERCC1 MRE11 RAD50 HUS1 EME1 RHNO1 ERCC4 SLX4 TOPBP1 TP53BP1 TFRC ACTB RIF1 KDM1A KPNA1 KPNA2
1.8e-06	10	11.3565	GO:0000075 cell cycle checkpoint signaling	MRE11 TP53BP1 HUS1 EME1 TOPBP1 RHNO1 UIMC1 RAD50 PLK1 TP53
1.01e-08	14	11.1599	GO:0006302 double-strand break repair	MRE11 UIMC1 RAD50 HUS1 EME1 ERCC4 SLX4 ACTB TP53BP1 RIF1 NUDT16L1 ERCC1 TP53 KDM1A
2.2e-11	21	9.13083	GO:0051052 regulation of DNA metabolic process	UIMC1 ACTB TP53BP1 TFRC RIF1 HSP90AA1 HSP90AB1 PTGES3 SUB1 RAD50 TRIM28 TP53 NUDT16L1 ERCC4 USP7 SLX4 ERCC1 KDM1A MRE11 KPNA1 KPNA2
0.00525547	5	7.58252	GO:0006261 DNA-templated DNA replication	EME1 TOPBP1 MRE11 RAD50 HMGA1
4.33e-09	19	7.28108	GO:0006281 DNA repair	ERCC1 MRE11 UIMC1 RAD50 HUS1 EME1 RHNO1 ERCC4 SLX4 ACTB TOPBP1 TP53BP1 RIF1 TRIM28 HMGA1 NUDT16L1 TP53 USP7 KDM1A
1.77e-09	25	5.30065	GO:0051276 chromosome organization	ACTB MRE11 RIF1 PTGES3 RAD50 CBX3 HUS1 CENPV KDM1A HSP90AA1 HSP90AB1 TP53 PLK1 ERCC4 SLX4 ERCC1 UIMC1 BRD1 TRIM28 KPNB1 SUB1 RAN MKI67 HMGA1 USP7
0.0187169	5	5.22493	GO:0000819 sister chromatid segregation	ACTB PLK1 MRE11 KPNB1 RAN
7.52e-05	16	3.99529	GO:0000278 mitotic cell cycle	MRE11 TPX2 HUS1 MKI67 EME1 TOPBP1 PLK1 ACTB UIMC1 RAD50 KIF2A TP53 CKAP2 KPNB1 RAN PPP2R2D
0.00283189	15	2.8305	GO:0042325 regulation of phosphorylation	HSP90AB1 MRE11 HSP90AA1 TPX2 DYNLL1 PTGES3 RAD50 EEF1A1 ENPP1 HUS1 TP53 TFRC DNAJA1 PLK1 ACTB
0.0338921	9	2.70988	GO:0043549 regulation of kinase activity	HSP90AB1 MRE11 HSP90AA1 TPX2 RAD50 EEF1A1 DNAJA1 PLK1 ACTB
0.0171474	12	2.56178	GO:0001932 regulation of protein phosphorylation	HSP90AB1 MRE11 HSP90AA1 TPX2 RAD50 ENPP1 HUS1 TP53 TFRC DNAJA1 PLK1 ACTB
