# Supplementary material for: The CIP2A-TOPBP1 axis facilitates mitotic DNA repair via MiDAS and MMEJ
Source: Nat Commun. 2025 Nov 27;16:10623. doi: 10.1038/s41467-025-65594-2 (PMC12661054; doi:10.1038/s41467-025-65594-2)
Supplement: Supplementary file 4 — Source Data [file 41467_2025_65594_MOESM4_ESM.zip › Source data/Figure S13.xlsx]

## Sheet: S13B
Individual valuues	WT	BRCA2 -/-			Medians	WT	BRCA2 -/-
	2	4			n1	0	4
n1	0	4			n2	0	3
	0	11
	0	5
	0	4
	0	14
	1	1
	0	2
	0	4
	0	6
	0	3
	0	2
	0	0
	0	5
	0	4
	0	2
	1	1
	0	4
	1	2
	0	1
	0	8
	0	6
	0	2
	0	3
	3	11
	0	10
n2	0	7
	0	5
	0	0
	0	4
	0	0
	1	1
	0	1
	1	3
	0	3
	0	1
	0	0
	0	1
	1	0
	0	6
	0	1
	0	4
	0	3
	0	1
	0	0
	0	8
	0	5
	0	0
	0	1
	1	3
	0	0
	0	0

## Sheet: S13F
Individual valuues	WT	BRCA2-/-			Medians	WT	BRCA2 -/-
	0	12				2	6
n1	4	4
	3	13
	1	5
	2	10
	2	6
	3	7
	2	8
	4	5
	1	17
	2	17
	3	5
	1	9
	2	8
	2	20
	7	10
	1	10
	3	6
	0	7
	2	7
	1	10
	1	5
	2	6
	1	3
	13	6
	6	5
	14
	6
	2
	1
	4
n2	6	4
	1	3
	3	6
	2	6
	2	1
	6	4
	1	4
	0	3
	0	6
	2	11
	1	5
	1	6
	4	5
	1	11
	0	12
	5	2
	21	6
	1	8
	7	7
	2	5
	1	9
	4	27
	1	9
	2	2
		12
		31
		7

## Sheet: S13G
Individual valuues	UT	APH			Medians	UT	APH
	2	8				1	4
n1	1	20
	3	12
	1	10
	1	2
	0	4
	0	3
	1	10
	1	9
	0	3
	0	5
	1	3
	1	10
	0	3
	3	20
	0	4
	0
	0
	0
	0
	1
	1
	0
	2
	1
	1
	3
n2	3	8
	1	9
	2	5
	0	0
	2	6
	1	1
	5	2
	4	4
	2	12
	8	19
	0	8
	0	3
	0	4
	0	4
	0	3
	1	8
	0	20
	1	8
	0	0
	0	2
	0	0
	0	18
	4	18
	0	4
	0	0
	1	0
	1	2
		2

## Sheet: S13H
Individual valuues	WT	BRCA2-/-			Medians	WT	BRCA2 -/-
						2	6
n1	0	9
	0	7
	1	8
	8	3
	2	0
	0	3
	2	1
	11	6
	4	7
	1	5
	1	8
	0	4
	4	6
	2	11
	2	6
	1	9
	2	18
	2	5
	2	8
	1	6
	2	5
	4	4
	7	3
	0	7
	6	5
	5	9
n2	3	6
	2	6
	0	8
	0	4
	0	4
	0	21
	0	14
	0	6
	0	17
	3	12
	1	9
	6	26
	1	4
	2	6
	1	5
	1	10
	2	4
	1	13
	5	6
	5	12
	1	4
	5	2
	1	2
	0	6
	2	1
	2	6
	3	10
	0	10
	3	1
		2
		6
		6
		5
n3	4	6
	3	7
	1	6
	2	5
	1	7
	0	3
	4	10
	3	5
	3	5
	1	1
	0	7
	2	5
	3	6
	0	6
	2	4
	6	5
	8	10
	8	11
	10	7
	2	5
	2	7

## Sheet: S13I
Individual valuues	UT	Aph			Medians	UT	Aph
	0	1				0	3
n1	0	10
	0	4
	0	3
	0	4
	0	0
	1	1
	0	3
	0	4
	0	2
	0	5
	0	0
	0	5
	0	4
	0	2
	0	5
	0	6
	0	2
	0
	0
	0
	0
	0
	0
	2
n2	0	1
	0	2
	0	4
	0	3
	0	7
	0	0
	0	3
	0	8
	0	1
	1	2
	0	1
	1	2
	0	4
	0	3
	1	4
	0	4
	0	0
	0	0
	0	3
	1	0
	5
	4
	0
	0
	0
	0
n3	0	6
	0	6
	0	3
	0	1
	0	3
	0	4
	0	9
	0	5
	0	3
	0	1
	0	2
	0	7
	0	0
	0	1
	0	5
	0	0
	0	2
	0	4
	0	3
	0	2
	0	6
	0	3
	0	0
	0	5
	0	5
