# Supplementary material for: The CIP2A-TOPBP1 axis facilitates mitotic DNA repair via MiDAS and MMEJ
Source: Nat Commun. 2025 Nov 27;16:10623. doi: 10.1038/s41467-025-65594-2 (PMC12661054; doi:10.1038/s41467-025-65594-2)
Supplement: Supplementary file 4 — Source Data [file 41467_2025_65594_MOESM4_ESM.zip › Source data/Figure S1.xlsx]

## Sheet: S1B
Anaphase cells with DAPI bridges (%)				Anaphase cells with DNA laggards (%)				Anaphase cells with PICH UFBs (%)
	UT	500 µM IAA			UT	500 µM IAA			UT	500 µM IAA
n1	38.8889	50		n1	22.2222	31.8182		n1	16.6667	22.7273
n2	22.7273	58.3333		n2	22.7273	33.3333		n2	13.6364	25
n3	25.7143	37.1329		n3	20	34.2857
n4	11.1111	39.5349		n4	13.8889	30.2326
