# Supplementary material for: The CIP2A-TOPBP1 axis facilitates mitotic DNA repair via MiDAS and MMEJ
Source: Nat Commun. 2025 Nov 27;16:10623. doi: 10.1038/s41467-025-65594-2 (PMC12661054; doi:10.1038/s41467-025-65594-2)
Supplement: Supplementary file 4 — Source Data [file 41467_2025_65594_MOESM4_ESM.zip › Source data/Figure 6.xlsx]

## Sheet: 6A
Individual values:						Medians
n1	WT	CIP2A-/- Cl.1	CIP2A-/- Cl.2				WT	CIP2A-/- Cl.1	CIP2A-/- Cl.2
	7	0	0			n1	3	0	0
	1	0	0			n2	8.5	0	0
	3	0	0			n3	6	0	0
	0	0	0
	14	0	0
	3	0	0
	0	0	0
	5	0	0
	3	0	0
	0	0	0
	2	0	0
	0	0	0
	1	0	0
	20	0	0
	0	0	0
	3	0	0
	0	0	0
	5	0	0
	5	0	0
	0	0	0
	3	0	0
	7	0	0
	2		0
			0
			0
			0
			0
			0
n2	6	0	0
	4	0	0
	6	1	0
	22	0	0
	5	0	0
	4	1	0
	7	0	0
	8	0	0
	13	0	0
	8	0	0
	17	0	0
	12	0	0
	12	0	0
	10	0	0
	13	0	0
	14	0	0
	9	0	0
	8	0	0
	7	0	0
	16	0	0
	22	0	0
	7	1	0
	5	0	0
	11	0	0
	13	0	0
	8	0	0
		0	0
		0	0
		0	0
		0	0
			0
			0
			0
n3	13	0	0
	0	0	0
	2	0	0
	10	0	0
	6	0	0
	7	0	0
	8	0	0
	11	0	0
	19	0	0
	2	0	0
	8	0	0
	9	0	0
	2	0	0
	5	0	0
	7	0	0
	18	0	0
	7	0	0
	2	0	0
	2	0	0
	2	0
	1	0
	4	0
	2	0
	1	0
	9	0
	4	0
	7	0
	9
	4

## Sheet: 6B
Individual values:						Medians
n1	WT	CIP2A-/- Cl.1	CIP2A-/- Cl.2				WT	CIP2A-/- Cl.1	CIP2A-/- Cl.2
	6	0	0			n1	1	0	0
	2	0	0			n2	2.5	0	0
	0	0	0			n3	2	0	0
	0	0	0
	0	0	0
	0	0	0
	1	1	0
	0	0	0
	6	0	0
	3	1	0
	8	0	0
	3	1	0
	2	0	0
	0	0	0
	2	0	0
	8	0	0
	0	0	0
	1	2	0
	3	0	0
	22	0	3
	0	1	0
	0	2	0
	0	2	0
	1	0	0
n2	2	0	0
	0	0	0
	11	0	0
	4	0	0
	2	0	0
	5	1	0
	18	0	0
	2	0	0
	0	0	0
	0	0	0
	4	0	0
	0	0	0
	3	0	0
	12	1	0
	8	0	0
	2	0	0
	0	0	0
	3	0	0
	2	0	0
	0	2	0
	4	5	0
	14	0	0
	9	0	0
	10	1	1
	1	0	0
	2	8	6
n3	12	0	0
	2	0	0
	0	0	0
	0	0	0
	3	1	5
	0	0	0
	9	4	0
	0	1	0
	0	0	0
	1	0	1
	13	0	1
	0	0	0
	8	0	0
	0	0	0
	0	0	0
	0	0	0
	8	0	0
	2	0	0
	0	0	0
	13		6
	4		0
	3		3
	11		0
	2		0
	0
	4
	3

## Sheet: 6C
Individual values:						Medians
n1	WT	BRCA2-/-					WT	BRCA2-/-
	10	3				n1	5	4
	0	0				n2	6	2
	0	0				n3	6.5	2.5
	9	8
	1	9
	7	8
	1	1
	0	1
	4	11
	11	8
	22	15
	0	6
	4	4
	9	2
	14	0
	13	19
	7	3
	15	5
	1	2
	2	0
	3	3
	0	10
	1	1
	6	12
	6	14
	19
n2	7	5
	7	1
	3	4
	0	4
	20	1
	11	6
	10	7
	0	2
	7	0
	5	1
	17	5
	18	2
	6	1
	1	0
	9	0
	1	0
	6	0
	9	7
	3	10
	11	4
	4	1
	5	2
	5	3
	7	5
	4	2
n3	20	3
	10	2
	0	3
	5	3
	0	4
	3	7
	5	9
	3	1
	5	0
	12	4
	10	0
	1	7
	8	2
	9	5
	12	6
	6	2
	1	0
	18	1
	6	0
	7	7
	22	0
	8	1
	8	8
	5	0

## Sheet: 6D
	siCTRL	siPOLD3	siCIP2A	siSLX4
n1	100	16.1	67.32	63.9
n2	100	8.64553	36.5994	51.2968
n3	100	19.44	58.87	57.18
n4	100	27.2	65.93	40.66

## Sheet: 6E
Individual values:						Medians
n1	UT	Aph					UT	Aph
	0	6				n1	1.5	10.5
	0	19				n2	2	6
	0	30				n3	6	13
	0	9
	2	19
	3	9
	0	7
	0	13
	3	10
	12	8
	7	50
	0	13
	2	13
	0	10
	0	7
	7	5
	0	11
	4	17
	0	11
	5	9
	1
	8
	23
	12
	1
	2
n2	2	4
	1	15
	0	6
	0	6
	2	3
	1	7
	2	3
	3	2
	1	2
	4	5
	1	6
	9	3
	2	9
	0	12
	0	5
	4	10
	4	7
	5	7
	9	5
	3	4
	3	2
	1	9
	1	6
	0	3
	1
	9
	12
n3	6	26
	5	12
	3	11
	9	11
	5	23
	5	6
	5	21
	9	23
	8	8
	3	19
	22	14
	6	16
	19	5
	6	10
	19	16
	7	7
	3	13
	2	12
	13	23
	6	20
	16	10
	6	5
	6	5
	5	16
	2	26
	9
	2
	6
	3

## Sheet: 6F
Individual values:						Medians
n1	UT	Aph					UT	Aph
	3	14				n1	2	9.5
	6	14				n2	1	7
	1	19				n3	3	6
	0	2
	0	7
	1	9
	4	10
	0	12
	1	8
	0	10
	3	1
	0	11
	0	7
	1	9
	4	7
	0	11
	2	10
	2	6
	2
	5
	3
	3
	2
	1
	2
	4
n2	0	10
	3	3
	3	7
	4	12
	0	10
	0	3
	2	14
	0	15
	2	7
	7	6
	0	3
	1	29
	1	7
	4	0
	1	5
	0	6
	1	8
	0	9
	1	6
	2	6
	1	7
	8	11
	1	7
	4	3
		7
		9
		10
n3	5	11
	7	1
	9	4
	3	7
	3	3
	3	2
	2	10
	7	4
	3	2
	2	7
	2	10
	4	3
	2	3
	3	5
	11	4
	1	10
	2	5
	2	10
	3	5
	4	9
	4	6
	3	7
	4	12
	2	8
	5	9

## Sheet: 6G
Individual values:						Medians
n1	siCTRL	siCIP2A					siCTRL	siCIP2A
	1	3				n1	3	1
	8	0				n2	3	1
	2	1				n3	2	1
	2	1
	0	1
	4	2
	5	0
	2	1
	4	3
	9	0
	1	0
	0	0
	3	0
	3	0
	3	2
	5	1
	4	1
	3	1
	6	1
	4	1
	1	0
	1	0
	6	1
	2	0
	3	0
	3	3
	7
	1
n2	0	0
	4	2
	3	0
	6	4
	4	5
	2	2
	6	5
	4	0
	3	0
	2	1
	2	2
	5	0
	1	0
	3	0
	3	0
	1	1
	2	1
	1	2
	5	0
	1	0
	3	4
	0	3
	4	1
	3	2
	1	0
		1
		0
n3	2	1
	0	1
	2	0
	3	0
	5	1
	2	1
	2	1
	2	0
	2	0
	4	0
	3	0
	4	1
	3	0
	3	0
	3	2
	7	3
	2	0
	3	2
	4	1
	0	0
	5	1
	4	0
	3	1
	0	0
	2	0
	5	2
	2	1
	7	1
	2	2
	2	0
	2
	2
	1

## Sheet: 6H
	siCTRL	siPolθ	siCIP2A
n1	100	20	62.22
n2	100	36.19	53.33
n3	100	60.55	62.84
