# Supplementary material for: The CIP2A-TOPBP1 axis facilitates mitotic DNA repair via MiDAS and MMEJ
Source: Nat Commun. 2025 Nov 27;16:10623. doi: 10.1038/s41467-025-65594-2 (PMC12661054; doi:10.1038/s41467-025-65594-2)
Supplement: Supplementary file 4 — Source Data [file 41467_2025_65594_MOESM4_ESM.zip › Source data/Figure 7.xlsx]

## Sheet: 7A
	WT siCTRL DMSO	WT siCIP2A DMSO	WT siCTRL POLQi	T1260A Cl.1 siCTRL DMSO	T1260A Cl.1 siCTRL POLQi	T1260A Cl.2 siCTRL DMSO	T1260A Cl.2 siCTRLPOLQi			WT siCTRL DMSO	WT siCIP2A DMSO	WT siCTRL POLQi	T1260A Cl.1 siCTRL DMSO	T1260A Cl.1 siCTRL POLQi	T1260A Cl.2 siCTRL DMSO	T1260A Cl.2 siCTRLPOLQi
n1	0	0	1	0	1	0	0		mean	0.127	0.7934	0.3036	0.3171	0.5122	0.4207	0.8
	0	0	0	0	0	0	0		mean	0.219	0.4173	0.418	0.4211	0.6442	0.4355	0.521
	0	1	0	1	0	0	0		mean	0.1545	0.4224	0.1905	0.3636	0.6053	0.3561	0.5714
	0	0	0	0	1	0	2
	0	0	1	0	1	4	0
	0	0	0	0	1	0	0
	0	0	0	0	0	2	0
	0	12	0	0	2	0	0
	0	0	0	1	0	1	0
	0	0	0	1	0	0	3
	0	0	0	1	0	0	3
	1	0	2	2	0	0	1
	0	1	0	1	0	0	0
	0	5	0	2	0	2	1
	0	2	2	0	1	0	0
	0	1	0	0	0	1	1
	0	2	0	0	0	0	0
	1	0	0	0	0	0	0
	0	1	0	1	1	1	1
	0	0	0	0	1	0	0
	0	0	1	1	0	0	0
	0	2	2	0	0	0	1
	1	1	1	0	1	0	1
	0	1	1	2	0	0	0
	0	1	0	1	0	2	1
	0	0	0	0	2	0	1
	0	0	0	0	1	0	0
	1	1	0	0	0	1	2
	0	0	0	0	1	2	2
	1	11	0	0	1	0	2
	0	1	0	0	0	1	1
	0	1	0	0	1	1	1
	0	0	1	0	0	0	1
	0	0	0	2	1	0	2
	0	0	0	1	0	0	0
	0	0	0	0	0	1	0
	0	2	0	0	1	0	0
	0	1	0	0	0	0	0
	0	1	0	0	2	2	5
	0	2	0	1	1	0	0
	0	0	0	0	1	0	1
	0	0	0	0	1	0	0
	0	0	1	0	1	0	1
	0	0	0	1	0	1	2
	0	0	0	0	2	1	1
	0	0	0	0	0	2	0
	0	0	0	1	0	0	0
	0	0	0	0	1	0	1
		0	0	1	1	0	3
	0	0	0	0	0	0	1
	0	1	1	1	1	0	2
	0	0	1	1	1	1	0
	1	1	1	0	0	0	0
	0	0	0	1	0	0	1
	0	0	0	0	0	0	0
	0	2	0	0	2	0	0
	0	0	0	0	1	1	2
	0	0	0	1	0	0	4
	0	1	0	1	0	1	1
	0	0	0	0	1	2	2
	0	0	0	0	1	1	0
	0	0	0	0	0	0	0
	0	2	0	0	1	0	1
	0	2	0	1	2	0	1
	0	0	0	1	0	0	1
	0	0	0	0	0	0	2
	1	0	0	0	2	1	1
	1	1	1	0	2	0	0
	0	1	0	1	0	0	0
	0	3	1	0	0	0	0
	0	2	0	0	0	0	1
	0	2	3	0	1	0	0
	0	0	0	0	1	0	0
	0	1	0	0	0	1	0
	0	0	0	0	0	0	0
	0	0	0	0	1	2	1
	1	2	0	0	0	0	1
	0	0	0	0	0	0	0
	0	0	0	0	0	0	0
	1	1	0	1	0	0	0
	0	0	0	0	0	0	0
	0	0	0	0	0	0	1
	0	2	1	0	0	1	0
	0	1	0	0	1	1	1
	0	1	0	0	1	0	0
	0	0	0	0	2	0	0
	0	0	0	0	1	0	0
	0	0	0	0	1	1	0
	0	1	0	0	0	0	0
	0	0	0	0	0	2	1
	0	0	0	1	0	0	1
	0	0	0	0	0	0	1
	0	0	0	0	1	0	1
	0	1	3	0	2	0	1
	0	1	0	0	1	0	0
	0	2	0	0	0	0	0
	0	0	0	0	0	1	0
	0	1	0	0	1	1	0
	0	0	0	0	0	0	0
	0	0	0	0	1	0	0
	0	0	4	0	0	0	0
	0	0	4	0	0	0	0
	0	0	0	0	0	0	0
	0	0	0	0	0	0	1
	0	0	0	0	1	0	2
	0	0	0	0	0	0	1
	0	6	0	1	1	1	1
	0	0	1	0	0	3	1
	0	0	0	0	0	1	0
	0	0	0	0	0	0	1
	0	3	0	0	0	0	7
	1	1	0	1	0	0	4
	0	0		0	1	0	3
	2	0		0	0	0	0
	0	0		0	0	1	2
	0	1		2	0	0	1
	0	1		1	0	0	1
	0	0		0	1	1	1
	0	2		0	0	0	0
	1	0		0	0	0	0
	0	0		1	0	0
	0			1	0	0
	0			1	2	1
	0					0
	0					0
	2					0
	0					0
						0
						0
						0
						0
						0
						1
						1
						0
						0
						1
						0
						1
						0
						0
						1
						3
						1
						2
n2	0	2	1	0	0	0	0
	0	0	0	0	1	0	0
	0	1	0	0	1	0	0
	0	0	0	1	0	0	1
	0	1	0	1	1	1	0
	0	0	1	0	2	0	1
	0	0	0	0	0	1	1
	0	1	1	1	1	1	0
	0	0	0	0	1	0	0
	1	0	0	0	0	0	0
	0	0	0	0	0	0	0
	0	0	0	0	2	4	0
	1	0	2	1	0	0	0
	0	0	0	0	0	3	0
	0	0	0	2	1	0	0
	0	1	2	0	3	1	0
	0	0	1	0	0	1	0
	0	0	0	0	0	0	0
	0	0	1	0	0	0	1
	0	0	0	0	1	0	1
	0	2	1	1	0	0	0
	1	0	1	1	0	1	0
	0	0	1	0	1	2	1
	0	2	1	0	0	2	2
	0	0	0	1	1	0	0
	0	0	0	0	0	0	1
	0	0	0	2	0	0	0
	0	0	0	2	0	0	1
	0	2	0	0	0	0	0
	0	0	1	2	0	0	2
	0	0	0	0	0	0	2
	0	1	0	1	0	1	0
	0	1	0	0	0	0	0
	0	0	0	0	0	0	0
	0	0	0	0	2	0	0
	0	0	1	0	1	0	0
	1	0	0	5	1	1	0
	1	0	0	0	1	1	0
	0	0	0	1	0	0	0
	0	2	0	1	2	0	2
	0	1	0	0	0	0	1
	0	0	0	0	1	0	0
	0	0	0	0	0	0	0
	0	0	0	1	0	0	0
	0	0	0	1	0	1	1
	0	0	0	1	0	0	1
	0	0	0	1	0	0	1
	0	0	0	0	0	0	0
	0	0	12	0	0	0	2
	0	2	0	0	0	1	0
	0	1	0	1	0	0	0
	0	0	0	1	1	0	5
	0	0	0	0	0	0	0
	0	0	0	0	2	0	1
	2	0	1	0	5	0	0
	0	0	1	1	0	0	0
	0	0	1	0	1	0	1
	0	0	0	0	1	1	0
	0	2	0	0	1	0	2
	0	0	2	0	1	1	1
	1	0	2	0	0	0	2
	0	1	0	0	0	0	1
	0	2	0	0	0	1	0
	1	2	0	0	1	0	0
	0	0	1	0	1	0	2
	0	0	0	1	0	1	0
	0	0	0	0	2	0	1
	0	1	0	0	0	1	1
	0	0	0	1	0	0	1
	0	1	3	0	0	0	0
	0	0	1	0	0	0	0
	2	0	1	1	0	1	0
	0	0	0	0	0	0	2
	0	1	0	0	1	1	1
	0	3	0	0	0	0	1
	0	0	0	1	1	2	1
	5	1	0	0	0	0	0
	0	0	0	0	2	0	0
	0	1	1	0	0	1	0
	0	0	0	1	2	2	0
	0	2	0	0	0	0	0
	1	0	2	0	2	1	2
	0	0	2	0	0	0	0
	1	0	1	0	0	0	0
	0	0	0	1	0	1	2
	1	0	1	0	0	0	0
	1	0	0	0	0	0	2
	0	0	0	0	0	0	0
	0	2	0	0	2	0	0
	0	0	0	0	0	0	3
	0	1	0	1	1	0	1
	0	0	0	1	0	0	0
	1	0	2	0	0	3	0
	1	1	0	1	2	0	0
	1	0	0	1	3	0	1
	0	0	0	0	0	0	0
	0	0	0	0	0	0	1
	0	0	0	0	0	0	0
	0	0	0	0	4	0	0
	0	0	0	1	0	0	0
	0	1	1	0	0	0	1
	0	0	0	1	1	0	0
	0	1	0	1	3	0	0
	0	1	0	0	3	0	0
	0	1	0	1		0	0
		0	0	0		1	0
		0	0	0		0	0
		0	0	0		2	0
		0	0	1		0	1
		0	0	0		0	0
		0	0	1		4	0
		0	0	1		0	0
		0	1	0		0	0
		2	0	0		1	0
		0	0	0		1	0
		2	0	0		0	0
		0	0	1		2	2
		0	0	0		0	0
		0	0	0		1	1
		0	0	0		0
		2	0	2		2
		0	0	1		1
		0		0		0
		0		1		0
		0		1
		1		0
		1		1
				0
				1
				0
				3
				0
				0
				1
				1
				0
				0
				0
				0
				0
				1
				0
				0
				0
				1
				0
				0
				1
				1
				0
				0
				0
n3	0	1	0	0	1	1	0
	0	0	0	0	0	0	0
	0	0	0	1	2	0	1
	0	2	0	0	0	1	2
	0	0	0	0	0	1	1
	0	1	0	0	1	0	0
	0	0	0	0	0	0	1
	0	1	1	0	0	1	1
	0	0	0	0	1	0	0
	0	1	1	0	4	0	0
	0	0	1	0	2	0	0
	0	1	0	0	0	1	1
	0	0	0	1	0	0	2
	0	0	0	1	0	0	0
	0	0	1	0	0	0	0
	0	0	0	0	2	0	0
	0	0	0	1	1	0	0
	0	1	0	1	0	0	0
	0	0	1	2	0	1	1
	0	0	0	1	0	0	0
	0	0	0	0	1	3	0
	0	0	0	0	0	0	0
	0	0	0	1	2	1	0
	0	0	1	0	1	1	0
	0	0	0	1	0	0	0
	0	0	0	0	0	0	0
	0	4	0	0	0	1	0
	0	0	0	0	1	2	1
	0	1	0	0	2		0
	0	2	0	0	0	0	1
	0	0	0	0	0	0	0
	2	0	0	1	1	0	1
	0	0	0	0	1	0	0
	0	1	0	0	1	0	0
	0	2	0	0	1	0	0
	0	1	0	0	0	0	1
	0	0	0	1	0	0	4
	0	0	0	0	2	0	1
	0	0	0	0	1	0	0
	0	0	0	0	0	1	0
	1	1	1	1	0	1	1
	1	0	0	0	0	1	0
	0	1	0	0	0	1	0
	0	0	0	0	0	0	0
	0	0	0	0	0	0	0
	1	0	0	0	0	0	3
	0	0	0	1	0	0	1
	0	3	1	0	0	0	1
	1	1	0	0	1	0	1
	0	0	0	0	0	0	0
	0	0	0	0	0	0	1
	0	0	0	0	0	0	1
	0	0	0	0	1	0	0
	0	0	0	0	2	0	1
	1	1	1	0	0	1	0
	0	0	0	1	0	0	2
	0	2	0	0	0	1	0
	0	0	0	0	5	0	1
	0	0	0	0	1	0	1
	0	0	0	0	0	0	0
	0	0	0	0	1	0	0
	0	1	0	4	0	0	1
	0	0	0	1	0	0	0
	0	1	1	1	0	0	0
	0	0	1	1	0	1	1
	0	0	0	0	0	0	1
	0	1	0	1	1	0	3
	0	0	0	0	0	0	0
	0	1	0	0	1	0	1
	0	2	0	1	0	0	1
	0	0	1	0	0	2	2
	0	1	1	1	0	0	0
	1	0	1	0	0	0	1
	0	0	1	0	0	0	0
	0	2	0	0	0	0	0
	0	4	0	1	0	2	0
	0	0	0	0	0	0	0
	0	0	0	0	0	0	3
	0	1	1	2	1	0	4
	0	0	0	1	0	1	0
	0	1	0	0	2	0	0
	0	0	0	0	0	0	0
	1	0	0	1	0	0	0
	2	0	1	0	0	0	0
	0	0	1	0	0	0	0
	0	1	0	0	0	1	0
	0	1	0	0	2	0	3
	0	0	0	1	1	0	0
	0	1	0	1	1	0	3
	0	0	0	0	0	1	1
	0	0	0	0	0	1	7
	0	0	0	0	1	0	0
	0	0	0	5	0	1	0
	0	0	0	1	1	0	0
	0	0	0	0	1	0	0
	3	0	1	0	0	0	0
	1	0	0	0	0	2	1
	0	0	0	1	1	1	0
	0	0	0	0	0	0	0
	0	0	0	0	1	0	0
	0	0	0	1	0	1	2
	0	0	0	0	2	0	0
	0	0	1	0	3	0	0
	0	1	0	0	0	1	0
	0	1	0	0	2	1	0
	3	0		0	3	1	0
	0	0		0	1	2	0
	0	0		0	2	2	0
	0	0		0	1	0	0
	0	0		0	1	0	0
	0	0			1	0	0
	0	0			0	0	0
	0	0			0	0	1
	0	0			0	0	0
	1	0				0	0
	0	1				0	0
	0					0	2
	0					0	0
	0					0	0
	0					0	0
	0					1	0
	0					1	0
	0					0	1
						1	0
						0	0
						0	0
						1
						1
						1
						0
						0
						0
						0

## Sheet: 7B
Time (hrs)	Parental WT DMSO			Parental WT Polθi			T1260A Cl.1 DMSO			T1260A Cl.1 Polθi			T1260A Cl.2 DMSO			T1260A Cl.2 Polθi
0	100	100	100	100	100	100	100	100	100	100	100	100	100	100	100	100	100	100
12	152.623	140.321	133.516	141.437	139.05	143.667	124.423	115.253	124.249	113.426	114.221	125.74	125.269	132.851	116.647	132.951	126.691	122.892
24	217.093	186.739	188.108	192.243	190.713	191.75	158.023	152.402	164.519	138.301	146.69	161.725	160.896	167.947	138.869	162.736	164.017	149.073
36	320.044	256.176	225.456	242.281	237.116	233.246	183.02	166.347	163.449	147.121	94.7084	149.435	200.5	215.352	173.226	141.521	184.769	187.514
48	417.908	384.893	325.11	297.576	303.438	294.381	226.753	211.282	242.944	145.114	150.964	169.208	250.412	262.515	232.458	169.049	216.406	201.346
60	532.42	443.253	385.699	356.352	338.522	337.983	305.86	290.172	299.721	201.697	215.773	230.637	348.949	342.294	284.503	130.83	268.616	215.623
72	712.146	594.995	526.242	367.122	391.892	358.801	355.226	338.034	376.703	247.536	262.185	262.662	467.396	469.481	365.535	292.451	292.266	286.528
84	815.988	702.3	651.06	387.764	353.554	365.975	426.02	392.576	409.74	260.34	233.135	284.392		549	454.505	269.917	341.778	311.469
96	988.903	777.705	693.845	356.093	361.822	340.751	495.391	427.615	463.078	256.559	266.842	272.791	705.031	659.673	554.477	402.89	356.167	333.759
108	960.722	806.097	718.347	313.507	328.122	303.019	557.358	497.595	485.94	266.538	250.69	287.649	829.786	774.011	574.713	364.256	346.513	341.685
120	1071.84	865.961	689.485	280.409	304.193	271.946	577.503	567.15	530.788	241.829	193.985	251.06	902.018	841.429	650.67	380.479	358.873	333.921

## Sheet: 7C
Time (h)	siCTRL DMSO BRCA2 mut			siCTRL ART558 BRCA2 mut			siCIP2A DMSO BRCA2 mut			siSLX4 DMSO BRCA2 mut			siSLX4 ART558 BRCA2 mut
0	100	100	100	100	100	100	100	100	100	100	100	100	100	100	100
12	117.805	113.404	157.24	108.648	112.534	131.552	124.084	110.411	141.218	117.843	111.876	145.27	103.877	107.308	128.534
24	122.701	120.741	170.439	115.094	120.066	152.098	144.867	110.363	158.993	124.99	119.912	155.165	116.368	117.252	144.225
36	137.288	136.59	188.778	123.427	135.435	165.204	153.118	123.197	175.539	138.033	127.694	171.515	119.212	127.454	153.203
48	149.744	152.326	210.484	139.898	155.987	180.81	166.36	129.522	185.583	149.27	136.888	183.047	137.061	133.219	163.958
60	177.096	181.224	225.25	143.727	183.043	189.991	184.523	141.531	198.404	154.96	148.381	197.707	142.102	143.651	176.394
72	202.077	213.052	251.011	155.524	205.16	207.522	193.028	143.33	213.528	173.466	163.051	220.144	154.277	151.958	191.082
84	231.28	248.986	287.564	165.104	241.746	223.842	181.592	144.814	218.953	184.406	182.232	241.31	165.722	161.898	206.885
96	270.152	287.702	316.582	179.114	276.552	244.45	189.705	150.842	226.292	204.849	198.602	271.003	168.62	172.658	220.475
108	298.612	328.911	354.215	195.761	315.48	257.887	180.302	156.802	233.978	238.476	223.824	306.964	181.29	188.501	244.862
120	342.562	367.692	400.121	212.275	354.663	281.235	190.839	157.122	241.155	269.499	256.262	353.767	192.646	204.269	260.835
