# Supplementary material for: The CIP2A-TOPBP1 axis facilitates mitotic DNA repair via MiDAS and MMEJ
Source: Nat Commun. 2025 Nov 27;16:10623. doi: 10.1038/s41467-025-65594-2 (PMC12661054; doi:10.1038/s41467-025-65594-2)
Supplement: Supplementary file 4 — Source Data [file 41467_2025_65594_MOESM4_ESM.zip › Source data/Figure S3.xlsx]

## Sheet: S3A
Individual values	WT	BRCA2-/-			Median	WT	BRCA2-/-
n1	1	13				2	6
	1	6
	2	8
	1	11
	1	3
	0	8
	5	2
	1	6
	6	8
	2	8
	1	2
	5	3
	2	2
	4	5
	6	9
	1	3
	1	0
	1	1
	2	5
	1	6
	5	2
	1	4
	2	8
	7	8
	1	6
n2	2	6
	1	8
	1	10
	3	4
	6	5
	4	4
	3	7
	2	4
	8	4
	4	10
	6	10
	9	7
	2	10
	5	10
	1	5
	5	9
	4	5
	2	6
	8	3
	1	2
	1	2
	3	7
	0	9
	2	5
	3	5
n3	6	9
	2	11
	3	1
	3	1
	5	4
	4	4
	1	3
	4	14
	5	7
	2	11
	7	0
	5	14
	2	17
	6	3
	5	4
	0	7
	4	6
	0	8
	0	10
	1	6
	7	4
	1	6
	5	8
	4	5
		7

## Sheet: S3B
Individual values	WT	BRCA1-/-			Median	WT	BRCA1-/-
n1	6	7				3	5
	3	10
	8	3
	3	2
	3	3
	2	1
	2	6
	3	4
	1	8
	2	5
	11	6
	9	3
	1	2
	0	1
	7	8
	24	1
	1	2
	1	6
	0	12
	1	4
	8	5
	3	13
	0	15
	4	1
	1	12
n2	10	3
	4	0
	1	3
	2	8
	7	21
	2	6
	2	5
	2	7
	5	11
	17	13
	4	6
	5	3
	7	30
	4	11
	3	16
	6	5
	5	4
	5	2
	1	9
	12	3
	3	3
	5	12
	8	4
	2	2
	2	1
	2	2
	1	6
	0	8
	0	10
	1	6
	7	4
	1	6
	5	8
	4	5
		7

## Sheet: S3C
Individual values	WT	BRCA1-/-			Median	WT	BRCA1-/-
n1	9	8				5	7
	8	2
	10	9
	4	14
	6	4
	2	21
	7	17
	7	10
	6	9
	6	12
	3	6
	11	8
	13	19
	8	2
	9	8
	3	15
	5	7
	2	6
	6	3
	6	8
	2	10
		14
		11
		5
n2	18	10
	7	6
	4	0
	15	1
	7	7
	1	4
	7	6
	4	8
	2	4
	1	13
	6	7
	4	7
	5	8
	5	6
	4	4
	6	9
	3	1
	3	10
	1	6
	0	13
	2	2
	7	0
	0	4
	3	3
	2	15
	6	1
	8	4
	0	10
	3	4
		12

## Sheet: S3D
Individual values	UT	Aph			Median	UT	Aph
n1	9	3				6	8
	8	9
	14	11
	2	9
	5	6
	7	6
	11	7
	7	7
	14	5
	7	10
	7	3
	8	0
	9	10
	7	8
	3	9
	5	7
	16	20
	11	6
	6	8
	22	12
	6	8
	5	11
	5	9
	2	24
	7
n2	7	11
	11	8
	7	20
	17	9
	5	14
	16	10
	17	20
	2	15
	0	10
	6	8
	8	8
	5	7
	2	3
	9	2
	2	0
	5	10
	8	10
	11	12
	16	4
	5	16
	7	7
	5	5
	9	5
	0	12
	1	14
	7	10
n3	9	5
	0	6
	0	18
	7	4
	3	6
	1	6
	1	10
	3	8
	4	1
	2	8
	5	32
	7	29
	2	14
	2	5
	1	16
	2	9
	4	6
	5	6
	6	4
	1	1
	4	8
	18	7
		6
		8
		6
		9

## Sheet: S3E
Individual values	UT	Aph			Median	UT	Aph
n1	0	8				1	2
	0	2
	1	1
	1	7
	3	1
	1	8
	0	5
	1	5
	2	5
	1	1
	1	1
	3	5
	1	9
	0	2
	0	3
	0	6
	1	4
	0	2
	1	3
	1	1
	0	3
	1	6
	3	9
	1	4
	1	3
	0	4
	1	3
	0	6
	0	2
	0	8
	2	2
	1	6
	2	2
	3	0
	2	2
	2	0
	0	2
	1	8
	4	1
	8	2
	2	6
	3	1
	1	0
	2	7
	1	2
	0
	3	6
	3	1
	0	2
	1	0
	2	3
	0	0
	3	0
n2	2	0
	2	0
	2	1
	0	0
	1	3
	0	3
	0	2
	0	3
	1	3
	0	5
	0	3
	2	1
	1	1
	0	1
	0	7
	1	0
	2	1
	0	3
	0	12
	1	3
	0	1
	1	0
	0	4
	1	5
	1	3
	0	10
	0	0
	1	5
	0	6
	1	0
	1	3
	2	1
	1	1
	0	0
	2	1
	0	0
	1	3
	0	4
	0	2
	0	0
	2	1
	0	2
	0	1
		0
		6
		1
		3
		1
		3
		2
		0
		7
		4
		2
		3
		4
		9
		1
		3
		2
		0
		3
		0
		4
		0
		7
		7
		0
		0
		0
		0
		0
		0
		2
		1
		6
		7
		1
		0
		0
		0

## Sheet: S3F
Individual values	UT	Aph			Median	UT	Aph
n1	0	4				0	5
	2	2
	0	3
	0	5
	0	5
	0	0
	0	7
	1	1
	2	20
	2	9
	1	2
	1	0
	1	5
	3	3
	0	5
	0	9
	0	2
	0	8
	1	8
	1	3
	0	7
	0	2
	0	3
	0	6
	2	3
	0	9
		5
		7
n2	0	9
	2	2
	0	3
	2	6
	0	7
	1	1
	1	2
	0	8
	0	6
	0	4
	0	5
	1	12
	0	1
	2	13
	2	4
	3	1
	0	5
	0	0
	2	3
	0
	1
	2
	0
	0
	1
	2
	0
	1
	1
	4
	0
