# Supplementary material for: The CIP2A-TOPBP1 axis facilitates mitotic DNA repair via MiDAS and MMEJ
Source: Nat Commun. 2025 Nov 27;16:10623. doi: 10.1038/s41467-025-65594-2 (PMC12661054; doi:10.1038/s41467-025-65594-2)
Supplement: Supplementary file 4 — Source Data [file 41467_2025_65594_MOESM4_ESM.zip › Source data/Figure S11.xlsx]

## Sheet: S11A
Individual values	Parental WT	T1260A Cl.1	T1260A Cl.2				Medians	Parental WT	T1260A Cl.1	T1260A Cl.2
n1	2	0	0				n1	5	1	1
	0	0	1				n2	3	1	1.5
	4	1	2				n3	4	2	2
	5	2	0
	5	2	0
	5	3	1
	6	0	2
	8	1	2
	2	0	0
	3	1	0
	0	0	1
	8	0	1
	7	0	1
	5	1	1
	3	2	3
		2	2
		1	2
		2	1
		1	2
		5	0
		4	1
		3	2
		1	1
		1	3
		2
		2
		0
n2	3	2	2
	4	1	1
	6	0	2
	3	0	4
	4	1	1
	1	1	2
	5	1	0
	4	0	3
	4	1	3
	5	1	3
	1	0	1
	5	1	1
	2	1	0
	0	2	1
	2	0	3
	0	1	0
	3	2	2
	3	2	4
	3	1	1
	5	3	0
	4	1	2
	4	1	0
	0	0
	0	1
	2	0
	6	4
	3
	2
	4
	3
	1
	20
	5
	2
	1
	0
n3	4	3	2
	2	2	2
	0	3	2
	3	1	2
	4	0	2
	8	2	2
	6	4	2
	3	2	1
	10	0	0
	4	3	2
	4	2	1
	5	1	0
	2	3	0
	1	1	2
	3	2	2
	5	6	1
	3	1	2
	3	2	2
	4	3	1
	2	2	2
	3	1	2
	5	1	3
	0	4	1
	3	2	2
	4	2	2
	4	3	2
	8	2	3
	11		2
	4		1
	4		2
	3
	5
	4
	1
	5
	1
	5
n2
n3
n3

## Sheet: S11B
Individual values	siCTRL	siCIP2A					Medians	siCTRL	siCIP2A		percentage of eGFP-SLX4 colocalising with CIP2A
n1	10	0					n1	10	0		n1	100	100
	7	0					n2	8	0		n2	100	100
	5	0					n3	7	0		n3	100	100
	11	0
	24	2
	11	0
	22	0
	0	0
	0	0
	6	0
	4	0
	10	0
	12	0
	10	0
	6	3
	0	8
	7	0
	23	1
	9	1
	6	0
	11	0
	11	1
	19
n2	12	0
	9	0
	8	0
	0	0
	16	0
	0	0
	9	0
	0	0
	6	0
	4	1
	0	0
	11	0
	16	22
	7	9
	8	0
	0	2
	7	6
	7	3
	20	0
	12	0
	11	0
	14	0
	8	0
	9	0
		3
n3	5	12
	4	0
	2	0
	12	0
	0	0
	0	0
	7	0
	5	1
	0	1
	20	1
	7	0
	8	0
	0	0
	7	0
	7	0
	14	1
	7	0
	7	0
	11	0
	10	6
	10	1
	0	0
	9	0
	5	0
	4	1
	15	0
n2
n3
n3

## Sheet: S11D
Individual valuues	siCTRL	siCIP2A			Medians	siCTRL	siCIP2A
					n1	15	7
n1	17	4			n2	14.5	7
	15	10
	11	10
	11	6
	18	5
	9	16
	9	6
	7	5
	9	3
	12	4
	13	4
	17	6
	16	39
	8	18
	19	3
	32	17
	27	21
	8	34
	22	20
	15	6
	15	8
	20	7
	8	8
	16	4
		7
n2	5	18
	6	3
	8	3
	18	7
	20	10
	24	6
	9	5
	7	11
	19	9
	25	5
	14	4
	12	22
	16	14
	15	3
	9	8
	22	6
	14	28
	9	7
	16	3
	11	12
	15	2
	22	21
	12	19
	17	4
	5	10
	15	5
