# Supplementary material for: The CIP2A-TOPBP1 axis facilitates mitotic DNA repair via MiDAS and MMEJ
Source: Nat Commun. 2025 Nov 27;16:10623. doi: 10.1038/s41467-025-65594-2 (PMC12661054; doi:10.1038/s41467-025-65594-2)
Supplement: Supplementary file 4 — Source Data [file 41467_2025_65594_MOESM4_ESM.zip › Source data/Figure 5.xlsx]

## Sheet: 5A
Individual values:	WT		T1260A			Medians	WT		T1260A			Percentage of eGFP-SLX4 foci colocalising with CIP2A
n1	UT	Aph	UT	Aph			UT	Aph	UT	Aph		WT	UT	Aph
	6	15	0	0		n1	4	17	0	0		n1	100	100
	7	20	0	0		n2	4.5	10.5	0	0		n2	100	100
	0	7	0	0		n3	5	14	0	0		n3	100	100
	4	18	0	0
	10	16	0	0
	0	8	0	0
	0	16	0	0
	3	0	0	2
	8	22	0	0
	3	11	0	0
	5	13	2	6
	0	19	0	0
	4	25	0	0
	0	13	0	0
	0	19	1	0
	0	15	0	0
	0	12	0	0
	2	10	0	0
	2	19	0	0
	4	17	0	0
	8	17	2	1
	26	17	0	0
	8	25	0	0
	8	19	0	0
	6	23
	1
	5
	8
	0
	15
	7
	0
	34
	0
n2	1
	0	0	0	0
	1	11	0	0
	5	49	0	0
	6	15	0	0
	14	13	5	0
	2	11	0	0
	0	11	0	0
	6	13	0	0
	13	10	0	3
	14	17	0	0
	4	7	0	0
	1	18	0	0
	9	0	0	0
	0	0	0	0
	6	18	0	0
	5	7	0	1
	10	14	0	0
	4	0	0	0
	39	0	0	0
	3	8	0	0
	0	9	0	0
	8	11	0	0
	14	6	0	0
	3	9	2	0
	0	10	0	0
		32	0	0
n3	5
	21	13	5	0
	5	14	1	0
	3	6	4	0
	0	15	2	0
	7	15	8	0
	11	0	7	0
	2	65	3	6
	0	15	6	0
	2	0	4	2
	0	0	17	0
	6	8	6	0
	4	18	10	0
	6	14	0	0
	3	37	0	0
	0	5	0	0
	0	5	0	0
	33	0	1	0
	5	17	0	0
	4	14	0	0
	8	10	0	0
	5	18		1
	11	9		0
	11	25		0
	18	12		0
		14		0
				3

## Sheet: 5B
Individual values:						Medians
n1	WT	T1260A Cl.1	T1260A Cl.2				WT	T1260A Cl.1	T1260A Cl.2
	0	0	0			n1	4	0	0
	13	0	0			n2	5	0	0
	1	0	0			n3	3	2	0
	3	0	0
	5	0	0
	3	0	0
	0	0	0
	3	0	0
	5	0	0
	5	0	0
	14	1	0
	5	0	0
	0	0	0
	7	0	0
	5	0	0
	2	0	0
	2	0	0
	7	0	0
	0	0	0
	7	0	0
	6	1	0
	6	0	0
	5	0	0
	0	1	0
	3	6	0
	6	0	0
	1	1	1
	3	0	0
	2	0	1
	7	0	0
		0
		0
n2	4	1	0
	3	1	0
	3	0	0
	6	1	0
	5	0	0
	8	1	0
	11	3	0
	6	0	7
	6	0	1
	5	0	0
	4	0	0
	5	1	0
	2	0	1
	6	0	1
	6	0	1
	2	0	0
	1	0	0
	4	3	1
	8	2	0
	3	1	0
	1	0	1
	6	1	1
	5	0	0
	4		0
	6		10
	10		2
	4		1
			0
			0
n3
	3	5	0
	6	3	1
	3	2	3
	1	2	0
	2	2	1
	3	0	1
	3	0	0
	2	3	0
	3	1	2
	3	0	0
	3	2	1
	5	0	0
	2	3	0
	0	2	0
	5	0	0
	4	6	0
	1	1	0
	6	3	0
	7	0	2
	3	1	2
	7	3	2
	3		0
	2		0
			0
			1
			2

## Sheet: 5C
Individual values:							Medians
n1	WT	T1260A Cl.1	T1260A Cl.2					WT	T1260A Cl.1	T1260A Cl.2
	0	5	1					1	0	0
	0	0	7
	0	3	1
	0	0	0
	0	2	1
	3	6	0
	2	0	1
	2	2	0
	1	4	0
	0	0	0
	1	0	1
	1	3	1
	1	2	0
	0	1	0
	0	1	0
	0	1	1
	5	0	4
	8	2	0
	1	0	0
	1	1	1
	2	0	0
	2	1	2
	0	0	0
	0	1	0
	1	0	0
	4	0	0
	0	0	0
	4	1
	0	0
	4
	1
	1
	0	4	0
	6	7	1
n2	0	0	0
	17	3	0
	2	0	0
	0	0	1
	4	0	0
	1	0	0
	1	2	2
	2	2	1
	0	0	3
	0	5	1
	2	0	1
	1	0	2
	2	3	0
	0	0	2
	0	0	0
	6	3	1
	5	1	0
	3	1	0
	1	0	0
	0	0	1
	5	0	2
	1	2	1
	3	1	0
	0	0	0
	4		1
			0
	0	4	0
	1	1	0
	4	1	1
	1	0	0
	2	1	0
	3	1	0
n3	2	4	0
	2	0	0
	4	1	1
	1	0	1
	0	4	0
	0	0	0
	7	0	0
	2	0	0
	7	0	1
	4	1	0
	0	3	0
	0	1	0
	2	3	1
	2	1	1
	1	0	2
	1	1	0
	3	0	1
	1	0	2
	3	3	0
	2	3	0
	1	4	0
	3	2
	2	0
	1	0
	2	6
		0

## Sheet: 5D
Percentage of micronuclei positive cells
	WT	SLX4-/-	T1260A Cl.1	T1260A Cl.2
n1	5.50459	46.5347	26.4957	26.2712
n2	7.69231	36.8	22.4806	22.695
n3	8.18182	47.5	17.3913	19.4915
