# Supplementary material for: The CIP2A-TOPBP1 axis facilitates mitotic DNA repair via MiDAS and MMEJ
Source: Nat Commun. 2025 Nov 27;16:10623. doi: 10.1038/s41467-025-65594-2 (PMC12661054; doi:10.1038/s41467-025-65594-2)
Supplement: Supplementary file 4 — Source Data [file 41467_2025_65594_MOESM4_ESM.zip › Source data/Figure S2.xlsx]

## Sheet: S2A
Individual valuues	WT	BRCA2-/-		Medians	WT	BRCA2-/-
n1	37	12		n1	21	26.5
	22	26		n2	19	28
	30	43		n3	20	24
	15	27
	20	10
	14	28
	10	28
	17	40
	26	23
	17	17
	25	35
	22	25
	28	20
	17	25
	33	23
	51	29
	23	44
	25	28
	31	73
	17	31
	17	25
	4	19
	1	21
	9	28
n2	22	51
	19	25
	15	23
	17	43
	13	35
	12	44
	11	34
	27	30
	20	17
	5	20
	34	25
	12	30
	14	13
	11	45
	22	24
	17	36
	18	13
	22	18
	45	36
	26	26
	28	18
	29	16
	11	28
	24	37
	25	28
n3	12	25
	23	42
	27	23
	23	39
	4	19
	5	38
	57	16
	14	22
	26	22
	37	16
	18	11
	43	18
	11	31
	22	17
	31	45
	22	40
	18	29
	12	37
	42	36
	20	15
	16	42
	41	36
	20	15
	15	13
	8

## Sheet: S2B
Individual valuues	WT	BRCA1-/-		Medians	WT	BRCA2-/-
n1	2	5		n1	4	8
	3	10		n2	7	9
	15	4		n3	5	8
	0	9
	7	8
	1	1
	5	8
	3	3
	8	5
	2	21
	5	20
	1	5
	5	1
	5	19
	1	14
	5	22
	3	3
	0	14
	4	7
	5	4
	5	6
	13	4
	1	16
	3	21
	4	34
n2	4	20
	17	4
	6	5
	6	11
	14	18
	7	10
	11	28
	12	16
	14	11
	2	9
	6	10
	13	40
	6	8
	13	4
	11	23
	7	14
	7	4
	7	5
	4	4
	9	18
	3	9
	10	1
	7	13
	4	8
	7	8
	7	3
	6	9
	11	15
n3	5	5
	0	6
	11	4
	4	10
	22	5
	4	11
	5	17
	7	10
	1	8
	5	13
	3	2
	5	3
	4	16
	6	11
	12	7
	1	5
	10	12
	2	2
	24	1
	11	6
	5	6
	10	7
	12	11
	5	5
	9	9
		19
		4
		18
		9
		4
		27
		20
		6
		8
		5
		11
		10
		3
		6
		2
		18
		18
		9
		8
		17
		5
		2
		2
		32

## Sheet: S2C
Individual valuues	WT	BRCA2-/-		Medians	WT	BRCA2-/-
n1	3	5		n1	6	10
	7	9		n2	4	12
	4	4		n3	2.5	10
	4	5
	10	6
	6	30
	9	33
	4	15
	5	9
	5	38
	4	10
	4	4
	9	10
	9	14
	8	3
	16	17
	7	18
	11	24
	3	4
	4	9
	4	13
	9	5
	4	20
	7	14
	19
	11
	3
n2	4	6
	1	3
	0	10
	5	7
	4	34
	4	10
	4	17
	2	22
	2	9
	0	23
	0	12
	3	9
	4	13
	3	12
	4	9
	2	11
	4	17
	3	25
	9	9
	4	16
	8	26
	10	14
	6	15
	1	4
	4	7
	2	17
	4	12
	7	16
		38
n3	5	5
	2	16
	7	11
	0	41
	0	12
	0	14
	3	4
	1	23
	0	23
	0	6
	4	4
	2	6
	1	8
	4	7
	4	10
	2	10
	3	7
	0	12
	7	16
	3	16
	3	14
	8	6
	6	7
	3	16
	1	7
	1	9
	10	6
	2	5
		7
		14
		15

## Sheet: S2D
Individual valuues	UT	Aph		Medians	UT	Aph
n1	1	13		n1	1	10
	15	10		n2	1	6
	3	13		n3	2	7
	7	15
	2	9
	3	7
	6	7
	0	4
	20	12
	2	15
	0	18
	0	10
	4	7
	1	15
	0	20
	0	9
	0	9
	2	12
	0	7
	0	16
	5	11
	1	20
	1	7
	3	9
	0	8
n2	1	2
	4	5
	0	2
	0	8
	0	3
	0	12
	2	9
	6	3
	1	10
	1	9
	1	5
	1	5
	0	13
	2	1
	1	4
	9	27
	1	11
	1	5
	1	5
	0	7
	2	11
	4	4
	1	12
	0	6
	0	11
		6
n3	2	7
	1	2
	0	5
	0	6
	2	7
	0	5
	2	8
	2	19
	4	10
	2	4
	2	9
	0	4
	10	6
	3	6
	2	10
	1	18
	1	12
	4	0
	2	9
	3	18
	2	4
	2	4
	1	7
	0	2
	0	14
	2	7
	1	7
	0	9
	3	8

## Sheet: S2E
Individual valuues	siCTRL	siMDC1		Medians	siCTRL	siMDC1
n1	41	4		n1	15	6.5
	5	7		n2	19	6
	0	6
	35	7
	25	5
	7	10
	18	4
	15	1
	13	8
	12	3
	20	20
	13	18
	19	4
	8	3
	20	23
	18	12
	15	5
	35	2
	12	13
	18	9
	9	7
	34	11
	13	4
	5	5
	23
n2
	35	0
	20	0
	24	0
	14	0
	19	8
	33	9
	23	2
	13	7
	19	9
	17	7
	9	11
	13	9
	24	4
	21	6
	17	10
	16	2
	16	6
	11	6
	12	7
	37	5
	33	7
	14	2
	24	10
	11	24
	26	2

## Sheet: S2F
Individual valuues	siCTRL	siMDC1		Medians	siCTRL	siMDC1
n1	5	5		n1	10	5
	9	1		n2	12	3
	4	6		n3	8	3
	5	3
	6	1
	30	5
	33	0
	15	12
	8	6
	36	3
	10	8
	4	10
	10	5
	14	5
	3	30
	15	7
	15	2
	26	9
	5
	9
	26
	9
	19
	14
n2	6	5
	3	3
	10	2
	7	3
	27	1
	10	5
	15	5
	22	4
	7	7
	23	3
	12	5
	9	3
	13	4
	11	5
	7	1
	11	7
	17	1
	22	2
	8	3
	16	2
	26	1
	14	4
	17	3
	4	1
	10	2
	17	4
	12	1
	16	2
	38	3
		2
		5
n3	5	4
	22	2
	10	1
	10	1
	11	2
	12	3
	4	2
	23	6
	23	3
	5	1
	4	3
	6	4
	7	8
	6	6
	10	6
	8	3
	6	2
	10	1
	15	1
	13	0
	13	2
	5	3
	7	1
	16	2
	7	4
	6	1
	4	1
	5	5
	7	6
	13	2
	13	7
		3
		5
		4
		6

## Sheet: S2I
Individual valuues	siCTRL	siMDC1		Medians	siCTRL	siMDC1
n1	14	15		n1	10.5	11
	12	14		n2	11	16
	15	20		n3	11	13
	19	9
	11	18
	3	12
	12	2
	9	15
	14	13
	21	16
	4	1
	4	6
	10	11
	12	28
	11	3
	11	8
	8	22
	10	35
	7	5
	9	12
	9	11
	8	10
		10
		8
		8
n2	10	11
	14	17
	11	16
	11	12
	13	9
	10	12
	8	0
	15	16
	8	23
	4	10
	16	21
	17	34
	24	18
	10	42
	11	17
	8	13
	25	15
	20	17
	2	20
	3
	9
	14
n3	10	22
	23	32
	4	19
	13	22
	16	12
	11	22
	14	13
	15	13
	10	13
	13	18
	17	3
	11	2
	9	12
	9
	28
	8
	20
	16
	7
	0
	11
	10
	7
	18
	17
	5
	8
	16
	12
	9
