# Supplementary material for: The CIP2A-TOPBP1 axis facilitates mitotic DNA repair via MiDAS and MMEJ
Source: Nat Commun. 2025 Nov 27;16:10623. doi: 10.1038/s41467-025-65594-2 (PMC12661054; doi:10.1038/s41467-025-65594-2)
Supplement: Supplementary file 4 — Source Data [file 41467_2025_65594_MOESM4_ESM.zip › Source data/Figure S9.xlsx]

## Sheet: S9B
Individual values	WT		T1260A				Medians	WT		T1260A
n1	UT	Aph	UT	Aph				UT	Aph	UT	Aph
	7	17	3	16			n1	8.5	17	13.5	18
	7	20	9	18			n2	6	12	14.5	9.5
	10	8	18	16			n3	7	18	12	19.5
	5	22	18	22
	13	16	13	36
	5	9	14	22
	9	16	6	28
	10	14	12	14
	8	24	11	15
	4	16	18	13
	5	13	14	10
	4	19	14	6
	4	27	21	18
	4	13	13	14
	19	21	7	5
	15	15	21	11
	9	13	12	18
	2	13	18	24
	2	22	16	26
	12	20	13	19
	9	17	8	27
	26	20	4	18
	8	28	14	34
	8	20	18	10
	14	25
	11
	7
	8
	22
	15
	7
	27
	34
	14
n2	2	4	16	7
	17	11	13	3
	1	49	21	8
	5	18	15	48
	6	15	11	13
	14	13	10	10
	2	11	15	9
	0	15	22	3
	7	10	15	8
	15	21	25	2
	14	8	41	12
	4	19	18	15
	1	30	25	13
	9	30	12	7
	13	20	14	12
	6	7	10	11
	5	14	10	14
	10	26	12	13
	4	2	15	9
	41	8	14	5
	3	9	16	10
	4	11	8	5
	8	6	15	9
	14	9	6	11
	8	11	7	13
	5	32	11	7
n3	5	22	5	20
	21	14	1	25
	5	6	4	37
	3	15	2	32
	19	20	8	11
	7	30	7	29
	11	65	3	6
	2	15	6	30
	14	25	4	9
	2	68	17	26
	11	14	6	10
	6	18	10	18
	4	14	0	26
	6	41	0	11
	3	5	0	7
	8	5	0	23
	8	24	1	26
	33	19	0	19
	5	14	0	12
	4	20	0	25
	8	23		11
	7	11		37
	13	26		38
	11	13		18
	18	14		11
				17

## Sheet: S9C
Individual values	WT	T1260A					Medians	WT	T1260A
n1	0	6
	2	3					n1	2.5	4
	1	58					n2	5	6
	0	3					n3	7.5	5
	0	0
	0	32
	126	3
	2	9
	1	0
	13	2
	5	12
	1	25
	2	0
	0	0
	3	8
	3	8
	8	0
	0	1
	0	0
	4	106
	0	0
	4	2
	48	0
	1	70
	5	9
	0	18
	3	0
	55	2
	2	2
	17	1
	1	3
	1	18
	0	0
	20	0
	39	0
	1	0
	9	4
	5	7
	1	15
	0	15
	1	4
	30	1
	2	4
	1	1
	0	3
	0	6
	3	0
	0	4
	84	35
	0	0
	0	0
	2	3
	2	1
	6	205
	64	0
	20	0
	28	11
	27	12
	2	0
	10	18
	91	1
	9	2
	1	39
	0	2
	2	3
	8	22
	0	0
	17	7
	2	2
	0	6
	0	0
	25	74
	0	10
	0	2
	0	0
	15	16
	17	25
	2	8
	11	15
	4	5
	0	0
	14	13
	2	2
	2	0
	3	6
	5	0
	0	2
	1	0
	3	33
	8	0
	3	12
	45	0
	10	57
	6	1
	2	36
	11	0
	6	0
	0	9
	10	65
	4	0
	1	0
	11	0
	210	3
	5	1
	0	2
	13	14
	3	0
	10	0
	0	0
	18	6
	134	0
	0	0
	14	1
	4	12
	2	0
	3	14
	2	39
	2	0
	6	34
	26	20
	3	41
	0	0
	0	41
	2	50
	0	3
	7	0
	0	21
	2	0
	1	1
	1	3
	3	2
	8	0
	0	0
	1	75
	28	39
	2	0
	0	16
	19	4
	7	19
	0	20
	4	16
	15	6
	28	6
	13	8
		10
		145
		41
		87
		2
		9
		0
		196
		35
		15
		28
		5
		1
		83
		23
		14
		10
		4
		71
		0
		16
		32
		0
		0
		46
		0
		51
		0
		3
		7
		21
		6
		24
		0
		32
		0
		0
		0
		46
		17
		64
		9
		0
		2
		2
		1
		3
		19
		0
		2
		45
		47
		7
		67
		4
		0
		48
		11
		1
n2
	8	129
	2	0
	2	0
	3	50
	1	2
	1	2
	16	32
	83	34
	13	4
	6	1
	5	13
	86	24
	0	3
	5	1
	0	6
	0	7
	0	61
	48	2
	1	197
	13	68
	6	70
	2	2
	7	24
	20	1
	9	73
	0	7
	12	0
	19	0
	3	8
n3	0	149
	0	6
	5	94
	0	2
	0	11
	1	19
	6	29
	19	0
	1	14
	0	6
	10	97
	9	6
	14	31
	43	0
	21	22
	0	27
	5	9
	0	0
	0	155
	0	3
	0	13
	5	13
	0	19
	45	84
	188	12
	5	54
	11	0
	0	52
	13	4
	0	1
	115	0
	164	0
	28	0
	129	0
	138	3
	152	0
	1	0
	0	0
	1	16
	0	0
	1	0
	0	2
	0	0
	15	0
	78	4
	2	2
	2	4
	0	1
	5	6
	26	2
	129	21
	2	4
	176	6
	0	33
	0	0
	6	56
	41	5
	12	32
	0	5
	68	8
	3	0
	3	121
	71	91
	14	132
	17	31
	20	6
	9	0
	13	17
	39	0
	0	7
	9	15
	43	9
	0	9
	14	2
	54	0
	8	0
	4	0
	0	8
	22	49
	19	56
	18	0
	35	64
	0	7
	29	93
	1	4
	3	0
	9	1
	0	14
	1	0
	0	3
	0	86
	4	120
	26	3
	70	96
	102	0
	41	14
	71	27
	0	0
	44	2
	4	17
	0	10
	0	7
	7	5
	0	26
	167	5
	42	4
	139	0
	8	0
	18	1
	3	2
	5	2
	19	2
	3	4
	0	0
	4	9
	189	185
	13	0
	30	0
	2	125
	172	4
	0	2
	9	114
	74	51
	0	0
	0	1
	0	49
	4	1
	0	0
	0	56
	0	9
	5	3
	3	61
	14	12
	7	0
	0	1
	3	0
	2	20
	1	8
	1	5
	21	0
	36	117
	5	1
	3	0
	4	13
	0	0
	7	16
	0	0
	41	68
	0	13
	1	0
	0	9
	0	0
	0	88
	0	0
	0	88
	0	46
	0	0
	1	72
	0	66
	0	13
	0	6
	0	0
	252	62
	3	4
	91	3
	0	56
	10	11
	0	7
	27	24
	3	4
	3	82
	4	0
	7	56
	1	12
	4	2
	14	0
	11	2
	6
	2
	68
	2
	2
	59
	3
	2
	67
	13
	25
	5
	9
	26
	83
	6
	31
	52
	6
	0
	37
	2
	3
	4
	8
	8
	0
n3		4
	0	102
	0	0
	6	0
	162	5
	38	0
	0	16
	0	33
	6	3
	0	0
	66	28
	0	23
	177	0
	4	16
	0	4
	192	9
	51	15
	75	1
	14	0
	6	0
	17	0
	0	28
	46	8
	7	6
	14	10
	0	15
	0	34
	0	0
	49	0
	6	16
	37	100
	0	58
	0	3
	0	2
	32	16
	0	0
	70	1
	37	50
	35	40
	2	11
	48	254
	0	46
	38	12
	177	26
	14	33
	0	0
	1	2
	0	0
	12	4
	0	61
	58	39
	3	67
	68	106
	2	3
	14	18
	264	0
	35	0
	2	30
	0	5
	0	35
	203	3
	70	2
	0	37
	211	30
	7	20
	55	87
	14	0
	53	5
	14	0
	6	22
	0	0
	11	0
	0	76
	68	0
	0	1
	55	2
	3	23
	7	0
	7	38
	144	0
	47	7
	33	20
	5	0
	55	0
	4	53
	0	5
	0	0
	11	1
	3	2
	5	3
	46	0
	17	8
	32	0
	55	0
	0	15
	0	17
	22	6
	0	59
	86	0
	0	0
	3	0
	79	64
	125	4
	6	0
	9	58
	5	21
	360	1
	13	10
	12	0
	0	18
	0	43
	3	0
	31	123
	2	21
	2	0
	0	23
	164	0
	0	11
	0	21
	107	128
	8	5
	0	0
	0	50
	0	1
	96	0
	0	1
	11	11
	8	0
	16	12
	0	4
	21	1
	2	72
	8	3
	1	112
	13	33
	102	0
	18	0
	8	4
	37	9
	0	11
	4	284
	0	3
	13	4
	7	56
	86	0
	69	105
	1	1
	4	2
	40	0
	24	0
	0	9
	3	2
	0	2
	25	10
	54	0
	0	1
	0	3
	13	165
	27	1
	11	63
	0	0
	4	3
	0	0
	15	15
	0	94
	18	1
	6	4
	87	0
	15	35
	142	0
	72	20
	1	4
	4	12
	2	7
	119	11
	0	9
	28	0
	71	0
	60	1
	0	0
	101	2
	9	0
	0	18
	0	4
	2	7
	100	0
	7	75
	38	0
	37	5
		20
		13
		0
		0
		116
		27
		7
		0
		1
		4
		0
		0
		128
		43
		34
		38
		0
		0
		3
		184
		108
		6
		0
		102
		0
		74
		0
		74
		5
		0
		54
		1
		5
		0
		8
		24
		26
		17
		32
		7
		4
