# Supplementary material for: The CIP2A-TOPBP1 axis facilitates mitotic DNA repair via MiDAS and MMEJ
Source: Nat Commun. 2025 Nov 27;16:10623. doi: 10.1038/s41467-025-65594-2 (PMC12661054; doi:10.1038/s41467-025-65594-2)
Supplement: Supplementary file 4 — Source Data [file 41467_2025_65594_MOESM4_ESM.zip › Source data/Figure 2.xlsx]

## Sheet: 2A
Individual values:	WT	BRCA2mut	Medians
n1	18	11	WT	BRCA2mut
	15	13	12.5	20
	21	43	12	20
	9	25	10	21
	20	10
	10	26
	7	25
	11	31
	10	20
	12	15
	20	20
	11	19
	18	15
	8	17
	16	17
	28	25
	15	31
	13	22
	18	30
	13	24
	9	11
	2	11
	1	13
	4	22
n2	15	44
	10	20
	11	19
	14	38
	8	26
	9	31
	8	32
	16	21
	13	15
	5	19
	20	20
	7	11
	7	11
	6	32
	13	15
	7	20
	10	11
	14	13
	18	26
	13	18
	13	14
	13	15
	8	17
	12	24
	20	21
n3	7	22
	9	30
	8	22
	13	35
	4	15
	1	33
	29	13
	9	18
	18	20
	16	14
	7	11
	21	18
	5	27
	9	15
	14	41
	17	25
	9	18
	10	25
	16	32
	18	13
	9	28
	23	25
	13	14
	10	12
	6

## Sheet: 2B
Individual values:			Medians
n1	WT	BRCA2mut	WT	BRCA2mut
	17	21	15	25.5
	16	30	12	23
	25	19	11.5	16.5
	11	19
	20	29
	16	17
	15	20
	24	24
	9	19
	12	39
	11	34
	15	26
	8	28
	15	30
	22	27
	17	40
	14	25
	11	37
	9	18
	16	20
	5	26
	9	48
	23	13
	12	25
n2		6
	27	32
	12	27
	20	28
	8	23
	9	40
	12	25
	11	27
	8	17
	16	35
	9	39
	14	24
	9	12
	8	35
	18	34
	16	14
	8	25
	15	19
	11	23
	13	13
	21	15
	4	22
	14	13
	8	13
	12	7
	11
n3	9	24
	7	10
	23	14
	29	10
	11	26
	10	20
	6	24
	9	26
	13	33
	6	12
	11	18
	17	13
	4	14
	17	16
	5	14
	19	25
	13	12
	16	20
	15	11
	11	20
	14	6
	9	15
	52	27
	12	16
		33

## Sheet: 2C
Individual values:	WT			BRCA2						Medians	WT			BRCA2
n1	siCTRL	siTOPBP1	siSLX4	siCTRL	siTOPBP1	siSLX4					siCTRL	siTOPBP1	siSLX4	siCTRL	siTOPBP1	siSLX4
	3	3	5	12	8	20				n1	9	4	6	24	9.5	13
	4	3	5	5	1	13				n2	8	8	7	21.5	8	8
	10	2	7	14	6	1				n3	7	5	8	13	5	8
	4	7	6	28	5	7
	8	4	5	35	0	0
	14	5	7	32	4	2
	10	2	5	18	12	5
	12	10	6	40	7	16
	12	8	6	21	26	44
	9	3	10	31	10	28
	14	4	5	32	26	19
	5	4	8	30	7	23
	5	9	28	16	9	2
	17	2	20	24	13
	8	9	6	21	17
	11	3	18	19	25
	10	2	19	29	8
	3	7	8	31	20
	6	2	4	34	23
	7	9	11	29	19
	1	5	10	6	24
	13	6	3	9	6
	17	2	0	3	8
	5	8	11		12
	9	3	7
		6	2
		1	1
		8	0
			10
			5
n2	5	6	6	27	8	3
	12	8	15	22	16	6
	14	11	8	31	7	5
	6	6	9	4	33	8
	1	16	3	13	28	27
	7	4	19	11	5	10
	12	4	2	27	21	16
	26	7	10	29	18	11
	17	10	3	31	2	4
	3	6	5	16	5	6
	15	3	11	16	9	2
	13	7	3	32	6	5
	9	10	7	21	0	6
	5	15	6	9	3	4
	10	8	10	11	8	8
	2	12	10	23	7	45
	11	6	6	17	37	15
	15	7	11	34	17	0
	3	10	21	22	26	38
	4	10	8	26		3
	8	6	3	23		4
	8	10	9	10		4
	5	9	5	15		0
	9	7	3	17		16
	6	7	5			20
		12				14
		8				38
						19
						26
						17
n3	8	2	1	22	2	0
	4	3	9	23	1	8
	7	0	2	4	3	6
	14	4	4	30	2	19
	8	4	22	22	2	3
	0	9	16	9	9	10
	12	0	18	12	0	3
	3	5	13	7	8	1
	5	18	10	5	12	9
	8	5	12	4	4	14
	7	2	7	13	0	1
	7	11	20	15	19	18
	5	3	9	6	10	7
	4	14	7	15	0	4
	10	10	10	6	10	11
	7	4	8	40	4	1
	4	2	18	36	5	3
	13	7	19	13	5	24
	11	4	6		8	8
	6	11	13		3	12
	7	5	5		7	32
	5	14	3		5
	0	7	0		5
	1	6	17		29
	11	25	2		6
		6	3		10
		12	4
			4
			8
			11
			4

## Sheet: 2D
Individual values:	siCTRL	siSLX4	Medians
n1	16	26	siCTRL	siSLX4
	65	23	34.5	25.5
	45	40	26	28
	33	37	29	29.5
	19	56
	48	22
	25	28
	43	13
	10	82
	27	46
	36	16
	44	26
	60	13
	50	25
	49	20
	49	44
	26	23
	28	32
	17	28
	38	18
	21	25
	25	23
n2	23	29
	25	26
	19	29
	16	21
	14	24
	22	18
	14	29
	32	33
	26	18
	20	36
	33	26
	27	44
	15	70
	29	28
	17	26
	26	28
	32	19
	42	30
	27	87
	28	24
	34	40
	20	32
	42	39
	18	23
	36	20
n3	44	22
	15	43
	25	38
	24	33
	40	39
	31	36
	25	18
	43	13
	18	21
	48	18
	23	14
	31	20
	75	14
	77	44
	61	36
	21	23
	28	39
	29	34
	37	21
	15	17
	29	21
	10	44
	44	38
	39	45
	19	26
		66

## Sheet: 2E
Individual values:	no IAA	IAA	Medians
n1	2	1	no IAA	IAA
	3	2	4	1
	3	1	4	0
	3	4	5	0
	4	4
	5	0
	3	0
	5	2
	3	3
	5	0
	10	0
	4	0
	5	2
	8	0
	6	1
	8	3
	1	1
	3	2
	4	1
	6	1
	4	3
	3	0
	6	0
	5	5
	4	8
	4	0
		0
		1
		0
n2	5	0
	2	0
	9	0
	2	0
	3	0
	1	0
	4	0
	3	0
	8	0
	6	0
	4	0
	4	0
	4	1
	7	0
	1	0
	5	0
	3	0
	2	0
	7	0
	3	0
	4	0
	1	0
	8	0
	7	0
	7	0
	2	1
	0	0
	4	0
	2	0
n3	8	0
	13	0
	3	0
	6	0
	7	0
	5	0
	11	0
	9	0
	4	0
	3	1
	8	1
	4	0
	1	1
	5	0
	7	0
	0	0
	4	0
	5	0
	8	0
	2	0
	6	0
	2	0
	8	0
	0	0
	5	2
	6	2
