# Supplementary material for: The CIP2A-TOPBP1 axis facilitates mitotic DNA repair via MiDAS and MMEJ
Source: Nat Commun. 2025 Nov 27;16:10623. doi: 10.1038/s41467-025-65594-2 (PMC12661054; doi:10.1038/s41467-025-65594-2)
Supplement: Supplementary file 4 — Source Data [file 41467_2025_65594_MOESM4_ESM.zip › Source data/Figure S5.xlsx]

## Sheet: S5A
	Interphase		Mitosis
	WT	BRCA2-/-	WT	BRCA2-/-
n1	8.70158	19.9696	27.7209	37.0141
n2	17.4207	7.48481	23.9524	40.0765
n3	27.2893	19.3306	16.8365	30.1538

## Sheet: S5B
	Interphase		Mitosis
	WT	BRCA2-/-	WT	BRCA2-/-
n1	10.3962	30.7441	60.2528	77.0552
n2	29.461	20.0513	65.1096	67.7234
n3	25.9345	17.4085	57.896	62.7902

## Sheet: S5C
	Interphase		Mitosis
	UT	Aph	UT	Aph
n1	26.2216	33.4764	30.6674	41.8034
n2	17.0194	34.0085	38.8392	34.623
n3	26.0411	36.9703	38.7916	44.9209

## Sheet: S5D
	Interphase		Mitosis
	UT	Aph	UT	Aph
n1	5.50347	14.1538	44.5247	49.8544
n2	7.98186	10.8819	45.8117	66.748

## Sheet: S5E
Individual values	siCTRL	siTOPBP1		Medians	siCTRL	siTOPBP1
n1	14	59		n1	30	31
	47	156		n2	9	40
	46	9		n3	12	42
	9	14
	5	21
	48	32
	24	5
	34	13
	54	14
	2	8
	112	5
	33	38
	53	12
	126	9
	5	43
	14	42
	30	1
	28	109
	16	55
	12	122
	10	25
	97	78
	22	215
	15	77
	60	20
	9	60
	64	25
	5	113
	72	16
	8	53
	14	206
	6	126
	32	122
	10	192
	86	44
	3	78
	31	42
	70	17
	12	25
	39	161
	48	174
	21	51
	45	111
	92	134
	11	108
	128	228
	54	9
	163	181
	170	125
	151	253
	138	60
	21	37
	123	219
	94	175
	112	26
	121	201
	124	225
	181	32
	68	90
	19	4
	9	23
	41	22
	122	28
	47	70
	77	162
	59	69
	26	13
	6	39
	30	115
	46	29
	82	175
	63	1
	111	6
	36	23
	0	204
	11	28
	2	10
	3	31
	14	17
	0	35
	0	7
	83	7
	34	20
	0	3
	0	25
	18	75
	14	121
	0	15
	21	0
	3	13
	6	4
	5	5
	0	1
	8	11
	3	17
		26
		25
		13
		25
		4
		8
		47
		10
		85
		37
		2
		74
		17
		0
		34
		19
n2	13	51
	2	11
	16	12
	47	66
	14	8
	47	95
	4	91
	44	16
	12	2
	61	50
	22	22
	94	49
	22	67
	2	121
	5	33
	14	88
	27	96
	11	6
	80	22
	0	103
	22	47
	7	19
	18	7
	0	59
	25	4
	8	95
	1	30
	38	125
	5	34
	6	33
	24	2
	23	30
	7	34
	24	17
	1	69
	56	5
	8	3
	5	18
	14	28
	1	16
	7	34
	0	38
	4	158
	0	69
	22	27
	4	134
	1	116
	7	11
	25	97
	10	47
	10	28
	17	57
	5	49
	2	51
	4	58
	3	5
	1	78
	44	46
	22	168
	26	136
	0	143
	53	27
	0	117
	58	1
	8	11
	1	12
	6	48
	31	58
	13	19
	7	7
	12	174
	4	32
	3	3
	2	40
	55	40
	2	27
	20	46
	8	99
	4	217
	11	44
	2	75
	14	42
	10	5
	10	15
	21	163
	11	118
	24	6
	46	34
	9	143
	61	34
	9	44
	3	54
	5	25
	2	35
	0	20
	0	76
	3	107
		143
		27
		21
n3	0	70
	1	50
	18	28
	20	55
	7	116
	0	104
	40	99
	17	97
	11	106
	13	90
	12	179
	5	91
	37	97
	14	103
	22	204
	13	77
	10	126
	4	80
	17	87
	9	61
	7	64
	5	56
	13	45
	7	104
	11	41
	1	67
	7	58
	0	93
	47	18
	0	33
	14	143
	0	9
	44	9
	65	52
	20	57
	1	18
	49	24
	22	13
	5	50
	2	21
	1	30
	7	88
	1	14
	13	14
	1	17
	38	30
	0	29
	1	54
	26	20
	1	48
	0	12
	18	27
	10	11
	47	47
	3	41
	10	65
	16	104
	9	70
	0	24
	37	67
	9	52
	31	2
	2	52
	28	50
	2	36
	2	27
	2	13
	24	26
	56	16
	47	7
	1	12
	3	45
	2	131
	74	181
	10	23
	105	35
	0	70
	12	42
	30	12
	16	15
	13	41
	68	79
	13	36
	44	86
	40	35
	22	52
	45	48
	75	22
	94	34
	16	34
	14	35
	40	45
	30	49
	73	61
	78	32
	95	86
	16	34
	72	22
	37	16
	83	42
	4	52
	103	33
	3	25
	1	29
	44	36
	66	19
	1	9
	103	40
	60	60
	78	62
	7	13
	60	14
	5	13
	25	15
	40	31
	8	7
	8	58
	18	42
	12	9
	13	45
	37	38
	20	8
	10	12
	41	29
	30	23
	37	54
	0	28
	2	40
	1	139
	5	105
	4	38
	17	21
	5	28
	9	63
	1	146
	17	26
	34	105
	12	59
	8	58
	0	112
	9	56
	22	61
	7	21
	31	50
	42	27
	33
	14
	79
	12
	49
	63
	24
	26
	38
	34
	19
	1
	2
	1
	0
	3
	13
	1
	10
	28
	0
	1
	3
	56
	0
	0
	0
	2
	23
	1
	4
	1
	9
	8
	1
	1
	5
	1
	14
	8
	1
	2
	4
	19
	5
	7
	16

## Sheet: S5F
Individual values	siCTRL	siTOPBP1		Medians	siCTRL	siTOPBP1
n1	42	105		n1	21	64.5
	19	15		n2	15.5	37
	18	29		n3	30	43
	29	22
	41	24
	6	130
	0	0
	46	44
	8	109
	81	7
	80	58
	19	1
	26	92
	157	31
	15	51
	197	56
	6	75
	73	5
	23	32
	11	48
	21	17
	9	0
	62	63
	28	90
	14	272
	45	132
	39	8
	15	91
	25	239
	1	73
	36	137
	1	2
	9	98
	108	100
	11	199
	22	83
	22	22
	30	42
	4	25
	40	79
	83	12
	36	95
	87	157
	41	77
	50	56
	58	65
	41	92
	6	23
	0	66
	116	163
	0	81
	94	91
	44	59
	65	144
	18	64
	20	149
	17	0
	40	167
	21	0
	60	231
	33	43
	1	66
	20
	12
	55
	129
	48
	25
	95
	16
	1
	101
	14
	0
	46
	14
	3
	5
	14
	7
	0
	13
	8
	17
	2
	30
	13
	5
	29
	40
	82
	71
	39
	71
	100
	20
	19
	11
	17
	15
	16
	100
	9
	55
	0
	3
	18
	10
n2	25	25
	7	47
	41	115
	3	37
	10	79
	5	47
	15	56
	130	23
	32	67
	22	51
	23	39
	52	24
	42	107
	33	56
	73	24
	43	8
	25	3
	30	37
	16	122
	13	53
	111	16
	20	36
	26	40
	45	28
	22	33
	26	74
	10	15
	66	24
	28	43
	45	0
	22	49
	7	59
	0	24
	0	60
	2	19
	0	49
	0	19
	0	156
	4	38
	5	40
	16	29
	0	40
	3	22
	2	12
	18	18
	1	16
	20	20
	5	68
	7	23
	0	5
	0	40
	7	42
	0	34
	1	21
	14	10
	1	10
	0	89
	0	1
	19	28
	0	0
	0	40
	4	84
	62	18
	22	18
	5	114
	0	40
	21	31
	18	45
	69	124
	0	6
	33	75
	1	43
	1	39
	11	126
	0	74
	4	33
	20	14
	1
	18
	11
	2
	58
	35
	9
	5
	71
	86
	43
	44
	35
	16
	42
	50
	13
	8
	89
	23
	21
n3	47	33
	31	42
	49	68
	30	29
	48	27
	15	41
	88	9
	30	44
	34	64
	29	58
	33	75
	22	62
	1	11
	24	84
	29	77
	38	17
	50	47
	14	28
	31	48
	22	55
	39	21
	51	33
	55
	78
	20
	26
	10
	15
	11
	26
	8
	35
	21

## Sheet: S5G
Individual values	siCTRL	siTOPBP1		Medians	siCTRL	siTOPBP1
n1	8	37		n1	10	59
	39	43		n2	17	64
	7	91
	3	93
	2	85
	5	99
	24	92
	14	95
	106	76
	20	58
	1	94
	29	82
	8	62
	3	85
	88	28
	9	92
	19	55
	8	125
	4	79
	16	83
	15	26
	13	64
	1	137
	19	4
	8	16
	2	37
	3	14
	16	51
	3	48
	7	67
	2	35
	14	70
	2	101
	56	98
	30	112
	16	71
	32	91
	3	111
	1	84
	12	71
	10	97
	1	77
	5	79
	18	29
	5	48
	36	69
	2	59
	5	106
	20	29
	5	54
	33	130
	17	75
	12	89
	5	87
	0	60
	1	54
	27	147
	10	34
	2	11
	21	47
	6	60
	8	126
	6	62
	0	54
	10	73
	16	66
	28	46
	66	68
	0	79
	0	31
	2	46
	5	92
	0	57
	1	21
	0	56
	27	37
	9	38
	33	89
	1	52
	9	45
	42	59
	11	7
	1	51
	7	22
	11	49
	31	13
	20	43
	20	33
	38	13
	55	37
	35	82
	50	51
	11	53
	5	16
	9	20
	26	57
	41	37
	39	48
	30	136
	10	135
	0	15
		47
		50
		79
		11
		64
		56
		58
		64
		116
		83
		67
		120
		40
		57
		34
		135
		26
		82
		30
		35
		36
		64
		60
		89
		34
		31
		67
		70
		79
		52
		59
		45
		46
		149
		46
		84
		58
		66
		78
		5
		75
		19
		101
N2	49	40
	9	101
	34	51
	78	115
	17	5
	67	96
	27	56
	119	68
	20	53
	17	12
	26	55
	53	8
	19	67
	21	71
	8	53
	19	36
	24	95
	11	60
	63	39
	28	22
	26	25
	74	102
	14	82
	11	52
	50	38
	58	63
	7	50
	14	77
	45	50
	22	44
	57	64
	48	76
	26	83
	7	45
	14	22
	15	62
	3	73
	1	85
	19	97
	1	98
	6	54
	19	95
	29	66
	15	50
	21	80
	17	84
	11	41
	0	85
	17	38
	15	85
	35	79
	115	59
	34	34
	54	76
	42	98
	4	119
	0	42
	23	62
	0	35
	13	111
	0	61
	20	77
	6	92
	4	70
	2	47
	38	41
	0	73
	2	55
	8	34
	14	40
	21	91
	3	76
	29	71
	12	67
	0	60
	48	67
	4	141
	16	71
	15	64
	6	84
	5	34
	1	87
	23	97
	22	41
	8	66
	0	40
	0	112

## Sheet: S5H
Individual values	siCTRL	siTOPBP1		Medians	siCTRL	siTOPBP1
n1	18	111		n1	53	79.5
	52	91		n2	30	83
	89	57		N3	26.5	61
	5	94
	87	53
	126	146
	12	24
	0	103
	77	76
	50	142
	155	77
	56	43
	11	92
	82	67
	9	87
	53	42
	65	62
	79	46
	43	95
	34	84
	34	51
	86	30
	29	59
	87	69
	23	77
	105	37
	4	81
	9	86
	20	76
	58	94
	5	65
	51	47
	11	54
	29	106
	3	96
	42	91
	4	122
	83	52
	17	46
	50	106
	55	58
	6	140
	105	163
	22	31
	39	137
	16	141
	48	101
	47	96
	83	77
	52	56
	124	61
	37	135
	53	44
	73	73
	83	97
	130	41
	102	41
	33	108
	96	49
	84	39
	63	77
	12	79
	263	47
	0	63
	137	103
	76	93
	41	22
	130	80
	86	106
	69	36
	5	75
	98	140
	123	14
	115	96
	36	63
	223	58
	98	34
	103	83
	44	68
	60	56
	89	105
	95	81
	104	63
	57	87
	95	114
	32	108
	38	68
	25	51
	11	54
	0	84
	56	70
	15	65
	5	5
	62	0
	60	64
	104	108
	156	94
	117	24
	75	77
	125	59
	79	71
	20	61
	11	39
	73	70
	119	47
	52	146
	106	117
	30	77
	49	51
	62	134
	195	186
	22	60
	19	62
	86	30
	39	64
	7	151
	41	39
	54	116
	0	184
	52	157
	46	84
	12	50
	18	142
	38	164
	177	177
	129	38
	134	126
	92	34
	137	114
	50	143
	89	158
	30	111
	152	107
	140	88
	31	61
	40	103
	6	117
	54	125
	25	60
	35	135
	75	108
	62	92
	124	161
	11	36
	152	100
	16	63
	80	172
	44	123
	157	38
	135	91
	29	159
	31	112
		104
		116
		130
		98
		71
		74
		93
		168
		183
		65
		91
		90
		64
		121
		78
		52
N2	3	110
	48	25
	6	68
	94	190
	42	178
	29	70
	17	142
	71	156
	40	53
	12	90
	30	13
	4	88
	27	78
	31	99
	31	55
	11	112
	16	108
	39	161
	16	97
	9	49
	10	129
	28	35
	11	33
	20	83
	0	24
	14	153
	25	84
	29	9
	69	122
	5	68
	47	127
	13	106
	54	205
	69	111
	50	157
	36	75
	34	27
	36	88
	124	16
	124	68
	19	31
	22	120
	106	37
	10	94
	29	9
	26	5
	17	52
	128	124
	58	125
	24	68
	130	54
	84	27
	46	69
	101	209
	60	40
	30	91
	27	22
	49	59
	121	47
	34	143
	40	65
	30	103
	54	205
	79	44
	35	139
	12	94
	0	71
	28	27
	64	62
	17	77
	36	149
	59	129
	52	125
	19	31
	28	124
	6	187
	48	77
	12	65
	5	141
	10	187
	24	114
	17	68
	57	24
	3	83
	65	57
	5	130
	45	65
	33	35
	105	20
	73	52
	53	76
	16	166
	28	161
	122	122
	70	111
	27	97
	2	43
	88	170
	16
	39
	32
	16
	33
	20
	44
	98
	17
	21
	88
	10
	28
	32
	12
	29
	13
	49
	123
	17
	2
	11
	52
	4
	30
	1
	35
	13
	8
	37
	88
	5
	48
	2
	1
	13
	18
	31
	20
	14
	0
	51
	11
	31
	5
	29
	8
	49
	41
	46
	58
	13
	25
	27
	47
	72
	46
	48
	59
	188
	92
	63
	52
	16
	5
	17
	2
	21
	15
	94
	10
	52
	53
	15
	54
	35
	41
	18
	22
	161
	18
	98
	28
	33
	12
	20
	23
	13
	42
	30
	29
	89
	50
	44
	48
	22
	75
N3	16	94
	64	100
	106	88
	83	71
	104	113
	22	58
	9	47
	28	50
	82	34
	50	73
	11	153
	22	31
	107	140
	11	93
	131	174
	29	169
	30	130
	41	16
	64	28
	46	36
	6	257
	53	111
	24	46
	84	72
	58	15
	9	54
	98	27
	87	11
	31	45
	92	7
	28	92
	22	60
	54	56
	2	132
	72	133
	58	49
	55	15
	1	13
	32	45
	18	104
	21	71
	22	137
	1	24
	16	31
	20	107
	21	113
	3	24
	17	64
	11	69
	8	37
	127	216
	44	116
	116	91
	62	106
	25	62
	27	20
	11	85
	44	59
	75	16
	21	99
	42	102
	94	38
	78	88
	13	42
	26	106
	74	59
	77	21
	26	84
	0	50
	19	109
	25	45
	63	81
	23	48
	25	41
	29	137
	50	34
	9	148
	23	98
		11
	18	24
	17	115
	72	121
	32	103
	26	129
	25	30
	69	18
	54	20
	44	97
	75	90
	21	104
	238	0
	16	39
	104	0
	99	16
	145	31
	38	20
	43	36
	35	129
	109	37
	13	56
	35	108
	193	105
	11
	37
	19
	69
	19
	96
	19
	9
	21
	45
	33
	30
	48
	18
	2
	39
	7
	24
	41
	23
	28
	5
	74
	55
	52
	25
	0
	0
	0
	42
	0
	1
	5
	3
	10
	15
	12
	0
	8
	0
	17
	9
	110
	7
	53
	74
	17
	35
	18
	14
	32
	50
	48
	72
	25
	7
	57
	18
	79
	22
	63
	12
	17
	0
	0
