# Supplementary material for: The CIP2A-TOPBP1 axis facilitates mitotic DNA repair via MiDAS and MMEJ
Source: Nat Commun. 2025 Nov 27;16:10623. doi: 10.1038/s41467-025-65594-2 (PMC12661054; doi:10.1038/s41467-025-65594-2)
Supplement: Supplementary file 4 — Source Data [file 41467_2025_65594_MOESM4_ESM.zip › Source data/Figure S4.xlsx]

## Sheet: S4A
Individual values	WT	BRCA2 -/-			Median	WT	BRCA2 -/-
n1	3	14			n1	0	9
	0	29			n2	0	6
	5	1
	0	9
	1	0
	0	0
	0	52
	0	1
	1	1
	1	0
	0	90
	8	31
	1	2
	5	0
	4	14
	0	26
	7	10
	0	9
	2	0
	12	29
	3	3
	0	68
	2	4
	0	39
	0	26
	0	6
	0	6
	0	26
	0	14
	0	7
	0	0
	0	26
	18	33
	0	19
	0	24
	0	2
	0	7
	0	0
	0	59
	0	0
	0	9
	0	14
	0	8
	0	60
	0	0
	0	0
	1	63
	0	4
	0	3
	0	23
	0	31
	0	7
	0	3
	0	66
	0	32
	0	16
	0	1
	0	36
	3	82
	0	23
	1	5
	0	1
	0	20
	1	25
	0	5
	2	0
	0	22
	0	5
	11	2
	1	0
	0	43
	1	15
	2	0
	0	2
	0	9
	1	17
	1	1
	2	13
	3	6
	0	49
	0	37
	0	7
	77	14
	0	39
	1	5
	1	10
	1	2
	2	2
	0	14
	0	6
	4	17
	7	14
	1	5
	2	22
	0	0
	3	23
	1	1
	1	1
	0	0
	0	9
n2	0	19
	0	2
	0	5
	3	10
	2	1
	0	1
	4	17
	1	22
	1	3
	4	24
	0	2
	0	13
	1	18
	0	6
	0	3
	0	1
	0	16
	10	22
	1	5
	5	15
	0	22
	0	13
	0	0
	0	47
	0	2
	2	10
	1	15
	1	24
	0	0
	0	0
	1	3
	0	1
	0	23
	1	3
	1	8
	0	2
	0	84
	0	5
	0	0
	0	0
	0	6
	0	0
	0	18
	2	1
	0	71
	0	7
	0	8
	0	5
	0	19
	0	1
	0	12
	0	45
	0	3
	0	0
	0	5
	0	1
	0	6
	1	3
	0	2
	1	34
	0	3
	0	1
	2	2
	0	3
	0	2
	1	1
	1	0
	0	0
	0	13
	1	0
	0	1
	0	53
	0	3
	0	31
	0	0
	0	18
	0	30
	0	0
	0	6
	0	38
	0	26
	0	54
	0	1
	0	7
	0	2
	0	11
	0	10
	0	9
	0	10
	0	0
	1	4
	1	51
	0	0
	0	8
	1	16
	0	8
	0	5
	5	9
	0	32
	0	32

## Sheet: S4B
Individual values	WT	BRCA2 -/-			Median	WT	BRCA2 -/-
n1	0	23			n1	3	12.5
	5	4			n2	2	8
	5	15			n3	0	12.5
	1	5
	5	12
	10	0
	3	0
	7	22
	4	27
	7	9
	8	28
	4	20
	0	7
	2	79
	9	5
	9	23
	3	53
	1	2
	0	0
	8	57
	4	122
	3	0
	13	24
	9	17
	3	27
	0	47
	0	77
	3	21
	2	81
	4	26
	6	83
	17	100
	0	12
	3	8
	1	99
	3	2
	0	7
	6	0
	8	115
	5	9
	7	25
	7	27
	1	13
	1	34
	4	43
	4	13
	2	9
	2	3
	2	7
	0	13
	1	20
	2	8
	0	12
	2	23
	5	6
	4	31
	4	0
	3	14
	2	0
	3	73
	4	13
	1	43
	3	9
	0	5
	4	7
	1	26
	14	20
	2	3
	7	13
	4	7
	3	9
	5	7
	6	1
	1	75
	1	4
	3	13
	1	38
	10	10
	4	6
	1	21
	3	28
	2	2
	1	1
	0	15
	0	1
	2	16
	0	30
	0	10
	0	10
	2	7
	3	14
	0	0
	2	11
	0	3
	1	5
	3	3
	0	6
	0	3
	5	19
	2	3
n2	0	10
	0	6
	0	10
	0	14
	0	16
	1	9
	0	32
	1	8
	0	14
	1	24
	3	5
	0	0
	1	6
	3	4
	2	17
	12	44
	10	1
	7	2
	19	12
	2	40
	0	5
	4	3
	9	10
	8	39
	8	50
	1	2
	1	5
	9	4
	9	39
	4	35
	2	6
	3	1
	3	16
	10	2
	2	6
	0	12
	0	4
	2	1
	15	42
	6	21
	0	13
	0	59
	1	39
	3	35
	0	2
	1	9
	1	16
	3	6
	0	16
	1	30
	0	42
	5	4
	2	48
	1	8
	0	5
	0	7
	0	1
	0	4
	2	12
	0	28
	0	21
	2	78
	0	11
	0	1
	0	5
	0	13
	1	26
	2	6
	0	1
	3	3
	2	1
	5	23
	10	96
	3	33
	1	3
	3	0
	1	12
	0	0
	1	6
	5	3
	2	41
	1	1
	2	1
	4	2
	1	5
	3	3
	5	3
	6	5
	3	7
	9	1
	5	11
	4	22
	3	6
	10	13
	2	26
	2	0
	0	24
	0	16
	13	2
	0	5
n3	0	13
	0	1
	1	13
	0	9
	0	6
	0	8
	1	4
	2	1
	2	7
	0	15
	0	4
	0	6
	1	16
	2	5
	1	20
	0	5
	1	6
	1	3
	2	2
	0	2
	4	5
	0	8
	0	14
	0	8
	0	2
	0	11
	3	1
	10	1
	0	8
	1	18
	3	3
	0	14
	0	5
	0	16
	1	7
	0	8
	0	10
	1	16
	1	8
	2	24
	1	18
	3	18
	9	10
	0	67
	5	19
	7	9
	0	25
	0	31
	0	13
	0	12
	9	54
	1	49
	0	31
	0	7
	2	2
	0	5
	0	77
	2	11
	0	13
	0	4
	0	23
	0	16
	1	26
	0	16
	1	6
	0	9
	0	9
	0	61
	0	42
	0	3
	0	23
	0	10
	0	23
	0	34
	1	31
	3	4
	0	8
	0	40
	0	53
	0	57
	0	8
	0	10
	0	20
	0	6
	0	78
	0	21
	0	5
	0	52
	0	23
	2	28
	2	23
	8	41
	1	8
	1	70
	4	17
	0	20
	8	36
	0	70
	1	72
	2	5

## Sheet: S4C
Individual values	WT	BRCA2-/-			Median	WT	BRCA2 -/-
n1	9	13			n1	3	15
	5	19			n2	12	16
	0	26			n3	7	16
	18	97
	3	39
	5	24
	2	100
	14	21
	3	2
	0	23
	7	39
	11	14
	9	9
	6	44
	18	28
	0	10
	16	31
	8	10
	16	1
	26	28
	13	20
	21	14
	21	154
	9	9
	9	21
	3	0
	5	41
	7	28
	22	8
	7	5
	16	24
	3	12
	16	0
	3	24
	4	4
	14	17
	3	11
	10	28
	10	12
	5	44
	9	8
	13	18
	0	7
	1	0
	10	22
	3	21
	10	32
	1	8
	4	15
	3	31
	17	15
	5	42
	7	32
	2	4
	2	12
	8	56
	3	13
	11	12
	4	29
	5	11
	19	8
	8	5
	14	2
	22	46
	10	20
	0	15
	0	1
	0	11
	0	2
	0	25
	0	25
	0	3
	1	22
	0	56
	0	18
	0	4
	0	9
	0	10
	0	10
	0	25
	0	4
	0	3
	0	45
	0	3
	0	1
	0	29
	0	22
	0	13
	0	90
	0	30
	0	4
	0	6
	1	97
	1	4
	1	0
	2	33
	1	0
	4	17
	1	0
	0	23
n2	11	49
	9	82
	39	14
	39	24
	22	6
	16	15
	15	16
	20	22
	14	5
	37	70
	17	48
	36	14
	19	12
	7	103
	0	47
	27	1
	0	17
	4	6
	0	7
	8	6
	1	31
	5	79
	26	105
	49	11
	0	2
	11	30
	11	18
	13	39
	20	1
	15	21
	18	178
	4	21
	16	30
	26	12
	20	94
	8	3
	21	15
	35	38
	6	22
	11	83
	18	8
	39	30
	8	0
	29	16
	23	114
	33	2
	38	92
	17	164
	11	7
	17	13
	10	11
	3	17
	14	23
	32	11
	1	105
	6	1
	12	11
	1	16
	15	5
	30	26
	22	5
	0	12
	12	8
	11	32
	21	11
	37	16
	11	31
	46	8
	28	11
	9	14
	3	24
	24	17
	8	18
	10	8
	8	17
	14	16
	0	12
	25	23
	8	8
	12	1
	18	16
	9	10
	2	15
	2	25
	5	13
	37	34
	25	4
	11	7
	13	15
	7	25
	5	17
	0	10
	1	16
	19	18
	9	6
	10	0
	2	63
	12	15
	21	11
n3	5
	10
	13
	17
	3
	0
	0
	0	2
	37	27
	9	0
	0	0
	30	7
	0	14
	0	6
	24	6
	3	6
	8	7
	5	0
	13	17
	22	16
	31	13
	13	48
	5	4
	5	12
	2	40
	5	7
	55	5
	48	16
	147	0
	102	10
	42	12
	1	0
	40	36
	5	11
	7	29
	5	39
	7	19
	6	22
	16	33
	0	22
	8	42
	13	10
	8	40
	8	16
	83	53
	3	59
	10	23
	8	25
	3	25
	21	10
	7	5
	24	10
	11	55
	9	37
	5	14
	16	46
	1	25
	21	20
	5	3
	22	11
	22	11
	21	9
	5	8
	70	15
	10	16
	0	14
	1	48
	5	17
	14	13
	9	8
	0	6
	6	31
	6	31
	9	0
	2	62
	32	15
	12	14
	6	5
	1	17
	1	0
	1	3
	11	10
	6	25
	7	46
	10	12
	7	32
	0	36
	2	17
	17	20
	8	10
	9	4
	4	4
	0	15
	3	74
	4	46
	0	16
	1	22
	5	13
	5	2
	0	7
		32
		26
		13
		29
		31
		51
		114
		22
		3
		25
		19
		32
		83
		99

## Sheet: S4D
Individual values	UT	Aph			Median	UT	Aph
n1	16	36			n1	9	41
	11	59			n2	11.5	18
	45	141			n3	2	30
	6	60
	56	103
	94	52
	69	68
	82	98
	12	31
	15	77
	20	80
	43	1
	51	12
	51	28
	22	81
	2	21
	41	41
	20	93
	9	68
	9	43
	7	39
	20	16
	53	46
	3	96
	13	37
	1	112
	5	123
	67	67
	1	133
	101	14
	24	17
	31	112
	1	16
	11	75
	0	129
	5	24
	0	43
	61	110
	9	79
	3	36
	0	34
	104	79
	0	22
	54	44
	3	38
	35	112
	2	67
	30	72
	4	88
	8	73
	0	73
	2	134
	57	7
	1	113
	3	83
	32	45
	6	54
	19	39
	111	22
	13	29
	16	24
	9	124
	22	44
	0	222
	65	17
	30	76
	74	31
	37	38
	9	33
	16	44
	32	77
	6	15
	68	148
	11	15
	1	21
	14	52
	8	20
	12	92
	7	30
	2	74
	14	281
	51	19
	6	50
	3	55
	9	31
	28	14
	2	24
	45	112
	6	12
	1	111
	49	89
	36	77
	33	30
	22	130
	29	9
	10	23
	22	27
	0	31
	0	12
	51	42
	26	35
	0	37
	2	73
	9	16
	0	49
	5	66
	12	26
	10	36
	37	16
	10	89
	6	58
	16	18
	34	134
	17	87
	11	15
	26	67
	0	79
	35	84
	3	33
	26	16
	3	33
	14	16
	0	29
	81	33
	87	33
	1	24
	6	57
	5	37
	8	56
	18	38
	0	29
	0	40
	0	26
	26	49
	8	22
	13	64
	68	22
	58	116
	26	24
	4	4
	50	11
	57	18
	75	28
	23	95
	3	30
	0	17
	23	19
	70	23
	7	4
	17	16
	7	20
	2	26
	0	52
	21	21
	1	28
	6	10
	46	1
	1	158
	3	48
	4	30
	1	6
	3	4
	18	13
	31	39
	0	41
	6	44
	4	90
	64	11
	11	43
	13	37
	36	28
	8	44
	4	72
	2	92
	5	86
	8	83
	31	51
	17	4
	4	19
	52	40
	24	15
	58	34
	8	29
	4	32
	3	74
	6	100
	142	77
	0	18
	39	72
	2	26
	4	99
	82	48
	0	31
	1	94
	41	38
	0	102
	1	25
	10	43
	1	52
	0	31
	0	82
	45	78
	3	66
	1	18
	0	54
	7	92
	7	80
	2	70
	25	43
	0
	41
	3
	8
	0
	2
	3
	24
	4
	0
	0
	14
	30
	3
	13
	1
	2
	13
	9
	5
	5
	11
	22
	12
	14
	7
	4
	5
	13
	21
	1
	1
	31
n2	28	0
	5	1
	19	0
	12	3
	11	9
	2	7
	51	4
	105	97
	2	1
	0	0
	86	151
	0	3
	4	30
	2	3
	1	32
	25	5
	3	3
	0	11
	1	18
	0	3
	100	2
	27	2
	40	18
	3	3
	18	1
	94	0
	13	0
	4	14
	10	21
	0	1
	0	6
	0	8
	20	10
	1	210
	0	18
	78	7
	54	52
	5	2
	11	222
	50	66
	23	6
	82	3
	6	0
	116	123
	172	0
	73	7
	19	0
	2	1
	13	14
	179	43
	19	16
	3	13
	19	132
	87	77
	70	168
	19	170
	23	142
	1	10
	0	168
	4	181
	48	48
	113	7
	32	0
	12	9
	72	62
	35	190
	74	132
	71	1
	3	130
	1	0
	98	244
	49	215
	23	103
	0	19
	0	5
	6	84
	0	1
	169	4
	24	4
	162	120
	25	177
	1	100
	167	0
	131	0
	6	32
	17	40
	27	5
	48	10
	24	144
	2	181
	106	0
	1	4
	2	100
	3	0
	10	20
	0	83
	9	89
	9	21
	6	156
	123	1
	8	39
	92	33
	52	239
	0	75
	10	96
	0	10
	80	24
	4	11
	5
	48	54
	2	19
	4	0
	12	124
	47	167
	8	28
	13	35
	82	1
	1	37
	6	1
	0	12
	0	215
	0	9
	38	10
	0	69
	0	3
	1	56
	0	7
	1	0
	36	1
	1	97
	150	188
	0	161
	72	28
	2	94
	1	104
	193	108
	14	70
	0	4
	0	155
	21	0
	2	16
	11	140
	2	64
	0	44
	29	74
	56	10
	35	105
	33
	87
	36
	4
	55
	13
	39
	70
	1
	17
	7
	138
	4
	3
	9
	14
	19
	24
	89
	11
	21
	1
	1
	99
	1
	65
	0
	32
	1
	6
	37
	7
	11
n3	6	1
	0	1
	0	226
	76	90
	7	0
	5	103
	37	7
	0	27
	0	9
	10	154
	2	169
	4	136
	8	35
	4	20
	43	223
	4	30
	22	5
	2	48
	0	10
	36	67
	1	232
	11	5
	2	39
	2	35
	9	52
	25	130
	175	29
	0	2
	0	3
	6	281
	4	7
	3	107
	3	40
	0	3
	0	124
	1	14
	33	190
	39	0
	12	5
	47	97
	2	1
	0	130
	14	1
	10	54
	0	212
	0	29
	0	130
	10	16
	58	3
	23	119
	36	6
	0	157
	8	69
	7	27
	5	1
	20	112
	16	3
	179	4
	1	30
	0	42
	49	43
	5	14
	13	155
	5	163
	3	126
	3	135
	2	7
	0	123
	0	5
	26	71
	0	7
	0	6
	4	33
	4	127
	0	15
	0	1
	0	7
	4	22
	1	161
	13	11
	65	16
	1	10
	47	1
	45	2
	5	10
	2	255
	1	164
	15	110
	4	158
	1	99
	8	78
	7	0
	2	3
	41	243
	44	4
	10	50
	7	77
	1	11
	5	3
	31	44
	8	2
	15	90
	7	8
	0
	1
	73
	7
	53
	2
	5
	5
	1
	0
	0
	141
	0
	5
	5
	1
	0
	1
	1
	0
	1
	0
	0
	1
	0
	2
	0
	3
	5
	0
	0
	0
	2
	2
	0
	0
	0
	0
	1
	1
	0
	1
	16
	0
	0
	0
	2
	14
	0
	0
	0
	0
	0
	0
	0
	0
	2
	0
	0
	0
	0
	0
	3
	0
	0
	0
	0

## Sheet: S4E
Individual values	UT	Aph			Median	UT	Aph
n1	0	1			n1	4	11
	1	4			n2	1	15
	1	1			n3	0	7
	0	13
	0	12
	0	5
	0	6
	3	13
	0	9
	0	13
	1	6
	0	6
	0	3
	2	13
	0	14
	0	11
	0	4
	0	1
	0	2
	3	0
	0	2
	1	11
	1	1
	0	3
	0	0
	2	3
	2	30
	0	9
	0	11
	0	9
	0	6
	0	10
	2	52
	1	12
	1	17
	3	3
	0	0
	0	2
	0	4
	1	15
	2	0
	1	2
	0	1
	0	0
	0	11
	1	10
	0	3
	0	5
	0	7
	1	8
	2	7
	1	1
	2	11
	1	16
	0	0
	1	53
	2	0
	1	37
	0	15
	0	21
	0	10
	1	47
	0	2
	0	24
	0	39
	0	12
	1	45
	0	2
	1	11
	0	28
	0	3
	0	9
	0	20
	0	9
	0	7
	1	6
	0	15
	0	10
	0	7
	0	1
	0	6
	1	13
	0	3
	1	3
	1	4
	0	8
	0	7
	0	0
	0	2
	3	0
	0	6
	3	8
	0	16
	0	6
	0	9
	0	2
	0	15
	0
	4
	3
n2	2	0
	0	2
	7	0
	4	9
	1	4
	0	0
	11	2
	6	28
	8	77
	1	20
	24	18
	0	11
	3	49
	11	25
	5	20
	8	17
	9	15
	2	19
	15	58
	16	22
	10	2
	2	12
	14	9
	8	2
	14	30
	4	15
	5	4
	9	7
	6	4
	6	16
	8	26
	9	4
	0	9
	4	9
	3	20
	3	9
	4	5
	0	1
	1	9
	11	7
	3	5
	2	9
	2	22
	0	11
	5	1
	3	2
	0	10
	9	1
	5	15
	16	19
	2	4
	8	2
	2	21
	4	7
	13	11
	7	38
	3	4
	2	7
	2	21
	0	16
	2	9
	3	1
	8	14
	34	3
	8	2
	9	7
	7	20
	7	15
	1	13
	2	28
	20	14
	5	22
	3	28
	14	45
	8	37
	16	7
	25	51
	17	5
	2	6
	5	8
	1	23
	7	10
	29	6
	8	23
	12	11
	4	12
	3	35
	7	14
	13	23
	19	4
	10	16
	7	2
	3	12
	8	9
	5	12
	8	26
	1	10
	1	13
	2	25
	2	5
	0	14
	2
	4
	3
	6
	2
	4
	5
	4
	1
	3
	7
	0
	12
	1
	1
	1
	1
	3
	5
	3
	0
	0
	1
	0
	1
	1
	4
	7
	0
	4
	1
	6
	6
n3	0	1
	1	4
	1	1
	0	13
	0	12
	0	5
	0	6
	3	13
	0	9
	0	13
	1	6
	0	6
	0	3
	2	13
	0	14
	0	11
	0	4
	0	1
	0	2
	3	0
	0	2
	1	11
	1	1
	0	3
	0	0
	2	3
	2	30
	0	9
	0	11
	0	9
	0	6
	0	10
	2	52
	1	12
	1	17
	3	3
	0	0
	0	2
	0	4
	1	15
	2	0
	1	2
	0	1
	0	0
	0	11
	1	10
	0	3
	0	5
	0	7
	1	8
	2	7
	1	1
	2	11
	1	16
	0	0
	1	53
	2	125*
	1	0
	0	90*
	0	37
	0	15
	1	21
	0	104*
	0	10
	0	86*
	0	47
	1	86*
	0	118*
	1	2
	0	24
	0	70*
	0	39
	0	12
	0	45
	0	2
	1	11
	0	28
	0	3
	0	9
	0	20
	0	9
	1	7
	0	6
	1	15
	1	10
	0	7
	0	1
	0	6
	0	13
	3	3
	0	3
	3	4
	0	8
	0	7
	0	0
	0	2
	0	0
	0	6
	4	8
	3	16
	3*	6
	1*	9
	0*	2
	0*	15

## Sheet: S4F
Individual values	UT	APH			Median	UT	Aph
n1	12	45			n1	15	46
	10	23			n2	14	34
	0	65			n3	17	23
	0	63
	35	43
	5	101
	7	3
	0	86
	0	0
	0	7
	2	40
	0	1
	8	12
	0	0
	11	9
	3	2
	0	0
	0	0
	0	11
	2	3
	1	0
	0	1
	14	46
	57	12
	0	96
	5	61
	29	10
	3	85
	20	115
	13	24
	3	69
	2	76
	16	178
	4	148
	12	0
	22	109
	23	0
	11	0
	4	0
	6	34
	6	14
	2	0
	16	92
	0	56
	29	0
	3	100
	2	39
	28	93
	4	3
	7	41
	28	2
	0	172
	16	28
	43	43
	5	112
	0	19
	5	35
	55	15
	37	30
	0	48
	5	42
	30	248
	51	209
	11	221
	57	190
	91	223
	38	150
	27	140
	22	146
	58	113
	23	126
	87	34
	61	49
	50	57
	39	70
	91	46
	32	4
	13	68
	24	47
	8	44
	9	34
	32	127
	47	75
	51	47
	30	89
	0	40
	38	75
	31	64
	0	8
	16	87
	62	45
	0	0
	0	230
	20	0
	53	88
	2	188
	0	191
	39	100
	4	0
	91	132
	65	110
	12	83
	53	53
	64	133
	79	15
	32	103
	12	25
	22	29
	1
	103
	10
	46
	25
	17
	29
	34
	31
	71
	74
	2
	20
	7
	54
	22
	30
	6
	26
	56
n2	27	23
	9	81
	9	59
	15	23
	0	137
	28	48
	14	17
	34	38
	21	5
	20	103
	78	90
	25	44
	15	14
	76	62
	1	14
	24	40
	15	1
	19	42
	32	43
	4	5
	15	51
	0	31
	37	29
	20	20
	13	20
	2	25
	32	36
	30	47
	12	60
	34	24
	13	44
	4	32
	43	18
	13	4
	31	3
	66	122
	4	0
	31	28
	54	0
	45	56
	14	65
	23	26
	44	35
	37	8
	83	45
	61	27
	0	87
	53	118
	1	28
	9	34
	92	12
	41	99
	60	54
	47	73
	32	42
	38	28
	61	82
	30	31
	27	38
	100	43
	43	0
	106	31
	18	26
	53	24
	24	37
	20	27
	26	16
	25	82
	20	29
	14	2
	22	43
	11	47
	50	54
	15	22
	21	18
	0	47
	5	25
	1	43
	0	42
	0	57
	1	48
	16	75
	0	81
	3	117
	1	28
	21	46
	2	33
	2	42
	5	76
	17	30
	0	9
	0	47
	0	115
	4	6
	40	55
	0	151
	4	87
	2	29
	0	14
	10	2
	2	64
	16	82
	0	36
	4	5
	0	12
	12	11
	0	0
	12	31
	2	27
	1	0
	15	13
	0
	2
	10
	18
	7
	0
	0
	18
	40
	9
	3
	12
n3	29
	7
	17
	50
	25
	13
	23
	15
	13
	67
	75
	10
	33
	47
	6
	29
	13
	32
	0
	5
	6
	1
	1
	7
	5
	16
	0
	0
	18
	13
	11
	15
	25
	16
	0
	4
	12
	14
	21
	37
	12
	25
	7
	12
	4
	6
	0
	9
	15
	9
	25
n3	19	32
	113	5
	16	105
	8	13
	28	15
	12	22
	6	5
	25	8
	21	0
	0	4
	49	11
	37	5
	20	4
	16	23
	15	14
	90	8
	18	4
	29	2
	18	19
	13	20
	18	8
	22	16
	26	94
	19	171
	33	35
	24	27
	15	70
	22	55
	4	40
	25	109
	51	135
	25	123
	40	94
	4	42
	7	28
	0	29
	0	41
	0	48
	2	11
	0	67
	0	25
	6	13
	2	2
	0	57
	4	55
	4	43
	2	22
	4	46
	1	20
	0	23
	31	56
	4	66
	0	12
	3	46
	11	21
	0	45
	0	9
	2	21
	0	14
	18	30
	1	29
	17	13
	9	74
	39	27
	10	19
	39	17
	28	108
	46	34
	38	27
	1	39
	4	43
	20	36
	0	35
	17	36
	78	19
	42	17
	5	85
	0	41
	63	44
	0	43
	2	75
	18	68
	17	32
	3	17
	4	53
	24	50
	37	23
	36	36
	24	53
	16	41
	0	9
	16	2
	0	25
	10	62
	0	27
	0	33
	36	0
	63	29
	21	8
	19	29
	31	23
	32	92
	65	6
	16	18
	78	8
	19	34
	130	17
	16	92
	38	35
	37	17
	36	11
	128	15
	82	10
	34	29
	13	86
	70	0
	63	0
	63	15
	53	2
	48	39
	15	21
	24	43
	54	48
	22	2
	37	4
	27	4
	0	57
	4	2
	2	22
	0	6
	7	26
	3	4
	1	17
	2	5
	22	11
	6	19
	4	1
	34	23
	41	23
	10	6
	39	13
