# Supplementary material for: The CIP2A-TOPBP1 axis facilitates mitotic DNA repair via MiDAS and MMEJ
Source: Nat Commun. 2025 Nov 27;16:10623. doi: 10.1038/s41467-025-65594-2 (PMC12661054; doi:10.1038/s41467-025-65594-2)
Supplement: Supplementary file 4 — Source Data [file 41467_2025_65594_MOESM4_ESM.zip › Source data/Figure 3.xlsx]

## Sheet: 3E, F,G
Concentration	TOPBP1 BRCTs 012 WT			TOPBP1 BRCTs 012 K155E			TOPBP1 BRCTs 012 K250E			TOPBP1 BRCTs 012 K155E K250E			TOPBP1 BRCTs 45 WT			TOPBP1 BRCTs 78			TOPBP1 BRCTs 012 WT + Lambda Phosphatase
40	384	390.7	389.9	248.8	249.6	247	387.1	383.3	370.3	236.9	236.1	231.6	203.6	205.5	206.8	167.2	168.1	165.5	161.2	170	165.2
20	321.4	316.7	322.1	176.7	174.5	183.6	328.8	336.6	307.1	183.7	183.3	182.2	166.7	166.6	167.3	143.8	143.6	143.5	140.9	142	141.9
10	264.2	280.2	279	157.2	150.7	158.7	280.4	277.6	255.3	153.9	155.4	152.2	151.4	150.6	146.4	132	130.8	128.4	131.1	132.6	130.2
5	225.8	229.9	232.8	137.7	136.5	137.8	242.5	232.6	209.9	136.3	135.4	134.8	138.7	140	140	124.2	123.2	122.4	125.8	127	127.8
2.5	199	187.7	202.4	129.4	134.8	129.6	201.7	191.6	187	126	127.6	125.5	131.8	130.6	130.6	119.8	118.8	121.8	121.6	121.4	123.8
1.25	156.5	165.7	164.2	124.4	124.5	123.4	176.6	166.7	157.9	120.9	122.5	121.7	123.3	125.8	126.1	117.1	117.1	117.6	120.8	121.2	122.3
0.625	144.8	142.7	158	120.5	119.2	119.5	155.6	149.9	141.4	116.9	119.3	119.3	121.7	120.9	121.8	116.2	115.8	116.5	120.2	119.8	121.8
0.3125	139.8	139.2	150.3	119	117.5	117.4	137.4	138.5	132.3	115.4	117.8	117.4	118.2	117	119.5	119.7	115.2	115.7	117.8	119.3	121.5
0.15625	132.7	130.8	138.4	114.7	114.6	115.3	127.3	125.5	126.9	115.3	118	116.4	116	116.6	117.5	114.4	113.5	115	118.6	118.3	119.8
0.078125	119.8	125.2	122.7	114.3	112	113.7	121.3	120.8	121.4	113.3	115.5	117.7	115.2	115.1	116.4	114	113.5	116.1	116.5	116.2	119.6
0.039063	120.5	121.7	121	114.4	113.1	113.4	117.1	116.6	119	114	115	114.2	114.7	114.8	114.6	114.7	114.2	114.5	116.2	117	123
	114.4	114.1	113.9	114.1	113	114.3	113.4	111.6	115	115.5	114.8	115.8	114.7	116	116.6	115.9	116.6	115.2	114.6	115.6	119.5
