# Supplementary material for: The CIP2A-TOPBP1 axis facilitates mitotic DNA repair via MiDAS and MMEJ
Source: Nat Commun. 2025 Nov 27;16:10623. doi: 10.1038/s41467-025-65594-2 (PMC12661054; doi:10.1038/s41467-025-65594-2)
Supplement: Supplementary file 4 — Source Data [file 41467_2025_65594_MOESM4_ESM.zip › Source data/Figure S8.xlsx]

## Sheet: S8D
Individual values	DMSO	CDK1i		Medians	no IAA	IAA
n1	2	7			10	7.5
	4	5
	11	4
	7	8
	6	2
	11	4
	12	3
	7	2
	9	4
	4	5
	11	4
	9	4
	6	2
	7	23
	6	5
	8	2
	14	4
	10	2
	15	2
	17	7
	15	4
	9	2
	7	3
	9	11
	12	2
	10	3
		2
n2	6	7
	6	20
	11	8
	6	12
	8	21
	20	14
	45	13
	10	10
	34	16
	10	14
	11	19
	9	10
	13	18
	16	11
	15	13
	11	8
	9	10
	16	9
	26	9
	10	14
	12	7
	6	8
	15	18
	12	11
	12	16
	9
	22
	24

## Sheet: S8E
Individual values	DMSO	CDK1i		Medians	no IAA	IAA
n1	7	1			5	1
	2	1
	2	3
	6	2
	2	1
	1	3
	2	4
	4	6
	9	3
	4	0
	5	0
	4	0
	1	2
	8	3
	7	1
	6	2
	15	4
	6	8
	4	0
	6	3
	3	1
	6	2
	17	1
	3	1
	6	5
	5	0
	2	0
	7	0
		7
		1
n2	8	6
	0	0
	3	0
	9	0
	4	3
	4	0
	5	7
	5	0
	0	0
	9	0
	5	0
	5	0
	10	1
	4	2
	7	1
	5	8
	11	1
	0	6
	0	0
	1	4
	11	0
	0	0
	8	1
	2	1
	5	0
	4	0
		0
		1
		7
